# Supplementary material for: One‐locus‐several‐primers: A strategy to improve the taxonomic and haplotypic coverage in diet metabarcoding studies
Source: Ecol Evol. 2019 Mar 18;9(8):4603–20. doi: 10.1002/ece3.5063 (PMC6476781; doi:10.1002/ece3.5063)
Supplement: Supplementary file 2 [file ECE3-9-4603-s002.xlsx]

## Sheet: TableS1
Table S1: In silico PCR success rate of primer sets using PrimerMiner
Taxon	Uni-Minibar-F1/ZBJ-ArtR2c	ZBJ-ArtF1c/ZBJ-ArtR2c	LepLCO/McoiR2	LepLCO/McoiR1	LepLCO/MLepF1-rev	MG-LCO1490-MiSeq/MG-univR-MiSeq	fwhF1/fwhR1
Amphipoda	0.0461538	0.00900901	0.484375	0.40625	0.015625	0.953125	0.846154
Arachnida	0.0297398	0.0933148	0.390977	0.263158	0.0300752	0.849624	0.832117
Bivalvia	0.00775194	0.00526316	0.0526316	0.0175439	0.0178571	0.622807	0.675439
Blattodea	0	0.0857143	0.545455	0.545455	0.272727	1	1
Bryozoa	0.0909091	0.0178571	0.5	0.5	0.5	1	1
Cnidaria	0.0097561	0.016129	0.00995025	0.005	0.0101523	0.21	0.275
Coleoptera	0.062201	0.260589	0.459658	0.349633	0.0612745	0.968825	0.93674
Collembola	0.0625	0.0679612	0.78125	0.666667	0.0729167	0.96875	0.8125
Copepoda	0.0285714	0.00917431	0.533333	0.466667	0.0666667	0.566667	0.766667
Cumacea	0.125	0.111111	0.875	0.875	0.125	1	0.875
Decapoda	0.111801	0.272425	0.516779	0.371622	0.194631	0.94	0.909091
Diplura	0	0.5	0.5	0.5	0.5	1	1
Diptera	0.175847	0.575311	0.729075	0.518722	0.111233	0.980176	0.981522
Ephemeroptera	0	0.134454	0.5	0.384615	0.0769231	0.884615	0.833333
Gastropoda	0.0234899	0.00212089	0.150735	0.0294118	0.0183824	0.919708	0.823322
Hemiptera	0.0912162	0.0914928	0.402827	0.342756	0.141343	0.908127	0.892361
Hirudinea	0.0645161	0.0930233	0.785714	0.678571	0.392857	0.0357143	0.964286
Hymenoptera	0.00333333	0.10951	0.330986	0.161972	0.0915493	0.879859	0.85614
Isopoda	0	0.190476	0.5	0.5	0.0833333	1	0.916667
Lepidoptera	0.0949445	0.835181	0.874016	0.799213	0.151316	0.942257	0.932903
Mantodea	0	0.333333	0.333333	0.333333	0.333333	1	1
Mecoptera	0	0.75	0.5	0.5	0.5	1	1
Megaloptera	0	0.333333	0.5	0.3	0.1	1	1
Myriapoda	0.333333	0.0425532	0.666667	0.666667	0.333333	1	1
Mysidacea	0	0.181818	0.833333	0.666667	0.333333	1	1
Neuroptera	0.0512821	0.367347	0.333333	0.230769	0.307692	0.974359	1
Odonata	0.222222	0.178571	0.222222	0.111111	0.444444	0.888889	1
Oligochaeta	0	0.0155039	0.0322581	0.0322581	0.125	0.875	0.71875
Orthoptera	0.0909091	0.185185	0.485714	0.471429	0.4	0.942857	0.943662
Phasmatodea	0	0.0909091	0.636364	0.545455	0.454545	1	0.909091
Plecoptera	0	0.147541	0.55	0.3	0.15	0.95	0.909091
Polychaeta	0.175676	0.0560748	0.357143	0.0714286	0.175439	0.561404	0.770492
Porifera	0	0.0142857	0.0212766	0.0212766	0.148936	0.617021	0.709091
Psocoptera	0	0.5	1	1	1	1	1
Raphidioptera	0.125	0.75	0.75	0.75	0.125	0.875	0.875
Trichoptera	0.142857	0.395522	0.8	0.7	0.05	0.95	0.95
All_taxa	0.0833333	0.342339	0.534124	0.415254	0.112	0.881217	0.874733

## Sheet: TableS2
Table S2: Number of public COI sequences used to conduct in silico analyses for primer sets
Taxon	Uni-Minibar-F1/ZBJ-ArtR2c	ZBJ-ArtF1c/ZBJ-ArtR2c	LepLCO/McoiR2	LepLCO/McoiR1	LepLCO/MLepF1-rev	MG-LCO1490-MiSeq/MG-univR-MiSeq	fwhF1/fwhR1
Amphipoda	65	111	64	64	64	64	65
Arachnida	269	718	133	133	133	133	137
Bivalvia	129	190	114	114	112	114	114
Blattodea	11	35	11	11	11	11	11
Bryozoa	11	56	2	2	2	2	2
Cnidaria	205	310	201	200	197	200	200
Coleoptera	418	1086	409	409	408	417	411
Collembola	96	103	96	96	96	96	96
Copepoda	35	109	30	30	30	30	30
Cumacea	8	9	8	8	8	7	8
Decapoda	161	301	149	148	149	150	154
Diplura	2	2	2	2	2	2	2
Diptera	944	1766	908	908	908	908	920
Ephemeroptera	30	119	26	26	26	26	30
Gastropoda	298	943	272	272	272	274	283
Hemiptera	296	623	283	283	283	283	288
Hirudinea	31	43	28	28	28	28	28
Hymenoptera	300	694	284	284	284	283	285
Isopoda	12	42	12	12	12	12	12
Lepidoptera	811	2075	762	762	760	762	775
Mantodea	3	3	3	3	3	3	3
Mecoptera	4	4	4	4	4	4	4
Megaloptera	11	12	10	10	10	10	11
Myriapoda	3	47	3	3	3	3	3
Mysidacea	6	11	6	6	6	6	6
Neuroptera	39	49	39	39	39	39	39
Odonata	9	28	9	9	9	9	9
Oligochaeta	33	129	31	31	32	32	32
Orthoptera	77	135	70	70	70	70	71
Phasmatodea	11	11	11	11	11	11	11
Plecoptera	23	61	20	20	20	20	22
Polychaeta	74	214	56	56	57	57	61
Porifera	57	70	47	47	47	47	55
Psocoptera	1	2	1	1	1	1	1
Raphidioptera	8	8	8	8	8	8	8
Trichoptera	21	134	20	20	20	20	20
All taxa	4512	10253	4132	4130	4125	4142	4207

## Sheet: TableS3
Table S3: Median PrimerMiner penalty scores for each primer set
Taxon	Uni-Minibar-F1/ZBJ-ArtR2c	ZBJ-ArtF1c/ZBJ-ArtR2c	LepLCO/McoiR2	LepLCO/McoiR1	LepLCO/MLepF1-rev	MG-LCO1490-MiSeq/MG-univR-MiSeq	fwhF1/fwhR1
Amphipoda	352.55	485.22	126.285	166.935	1013.39	25.2	20.75
Arachnida	339.3	318.25	138.8	183.5	304.82	25.2	20.75
Bivalvia	417.95	1515	232.45	350.875	440.085	70.9	46.12
Blattodea	289.5	443.45	66.2	100.9	174.85	39.55	19.62
Bryozoa	288	424.025	105.54	137.215	457.68	34.825	45.96
Cnidaria	261.25	517.595	419.17	523.92	406.57	553.2	177.65
Coleoptera	286.605	225.05	125.45	152.7	313.995	20.3	0
Collembola	282.3	262.45	74.075	89.425	247.25	25.2	19.62
Copepoda	301.75	1502.8	84.185	123.31	740.83	86.285	42.41
Cumacea	315.45	365.15	45.15	83.7	213.45	25.2	12.9
Decapoda	294.9	181.89	114.92	146.95	262.57	19.55	7.85
Diplura	270.44	208	106.39	111.99	225.59	42.61	46.045
Diptera	201.35	103.35	95.52	113.7	273.25	16	0
Ephemeroptera	330.825	237.8	124.265	176.415	323.125	25.2	12.9
Gastropoda	398.435	516.52	203.85	280.69	340.36	40.3	39
Hemiptera	289.9	325.34	138.42	153.42	297.22	33.4	12.9
Hirudinea	351.5	261.5	54.48	99.58	211.175	388.375	12.9
Hymenoptera	408.45	615.25	190.635	222.525	338.61	16	67
Isopoda	383.675	275.025	111.765	178.415	237.12	16	13.735
Lepidoptera	206.45	27.5	61.15	86.5	240.1	4.3	0
Mantodea	341.65	191.5	151.1	154.85	337.87	44.9	0
Mecoptera	201.25	58.625	87.64	102.715	177.06	16	3.925
Megaloptera	201.35	158.425	108.51	142.295	276.26	20.375	0
Myriapoda	185.58	358.95	42.01	42.01	215.2	20.45	12.9
Mysidacea	310.375	257.8	52.315	87.44	238.525	18.225	16.825
Neuroptera	239.65	167.1	135.07	177.05	262.57	19.75	0
Odonata	204	380.645	133.27	163.42	147.22	20.3	0
Oligochaeta	410.25	446.89	191.45	297.53	269	48.975	20.75
Orthoptera	254.95	267.35	121.45	125.34	160.31	40.6	7.85
Phasmatodea	319.8	523.2	92.52	102.5	159.02	40.6	19.62
Plecoptera	318.7	273.3	99.525	151.25	304.1	25.2	12.9
Polychaeta	307.36	399.275	187.475	281.125	224.1	111.6	19.62
Porifera	358.4	676.06	296.7	448.65	342.03	115.6	48.5
Psocoptera	185.58	202.765	42.01	42.01	42.01	20.45	79.02
Raphidioptera	223.95	96.9	67.65	102.26	278.66	16	0
Trichoptera	207.8	152.55	60.34	83.3	276.925	25.2	12.9
All taxa (mean of medians)	292.812	372.847	124.659	166.289	299.247	58.6617	24.2478

## Sheet: TableS4
Table S4: High-throughput sequencing data filtering parameters
Primer set	MiSeq run	Obiclean threshold	Renkonen limit	LFNneg threshold (number of reads)	LFNpos threshold	LFNtag threshold
LFCR	DNA1	0.2	0.081	80	0.005	0.0010
LFCR	DNA2	0.2	0.096	100	0.004	0.0010
LFCR	DNA3	0.2	0.065	45	0.003	0.0010
LFCR	DNA4	0.2	0.182	95	0.004	0.0010
LFCR	DNA5	0.2	0.158	85	0.002	0.0010
LFCR	DNA6	0.2	0.214	90	0.004	0.0010
LFCR	DNA7	0.2	0.150	40	0.001	0.0030
LFCR	DNA8	0.2	0.151	55	0.001	0.0010
LFCR	DNA11	0.2	0.256	85	0.004	0.0010
LFCR	DNA17	0.2	0.183	95	0.001	0.0075
LFCR	DNA18	0.2	0.170	85	0.002	0.0010
LFCR	DNA19	0.2	0.126	100	0.002	0.0475
LFCR	Ext7	0.2	0.220	80	0.001	0.0010
MFZR	DNA1	0.2	0.079	55	0.005	0.0035
MFZR	DNA2	0.2	0.075	50	0.004	0.0025
MFZR	DNA3	0.2	0.053	45	0.003	0.0020
MFZR	DNA4	0.2	0.114	80	0.004	0.0010
MFZR	DNA5	0.2	0.085	75	0.002	0.0025
MFZR	DNA6	0.2	0.128	35	0.004	0.0015
MFZR	DNA7	0.2	0.145	70	0.001	0.0025
MFZR	DNA8	0.2	0.215	30	0.001	0.0010
MFZR	DNA11	0.2	0.235	55	0.004	0.0030
MFZR	DNA17	0.2	0.308	95	0.001	0.0045
MFZR	DNA18	0.2	0.323	65	0.002	0.0040
MFZR	DNA19	0.2	0.344	100	0.002	0.0150
MFZR	Ext7	0.2	0.085	80	0.001	0.0010
ZFZR	DNA1	0.2	0.082	95	0.005	0.0010
ZFZR	DNA2	0.2	0.075	85	0.004	0.0025
ZFZR	DNA3	0.2	0.047	35	0.003	0.0015
ZFZR	DNA4	0.2	0.126	95	0.004	0.0010
ZFZR	DNA5	0.2	0.136	80	0.002	0.0010
ZFZR	DNA6	0.2	0.121	95	0.004	0.0010
ZFZR	DNA7	0.2	0.091	30	0.001	0.0035
ZFZR	DNA8	0.2	0.104	55	0.001	0.0010
ZFZR	DNA11	0.2	0.335	80	0.004	0.0010
ZFZR	DNA17	0.2	0.280	100	0.001	0.0015
ZFZR	DNA18	0.2	0.181	90	0.002	0.0020
ZFZR	DNA19	0.2	0.298	95	0.002	0.0145
ZFZR	Ext7	0.2	0.117	25	0.001	0.0010

## Sheet: TableS5
Table S5: Variant and contig, sequence data, MOTUs, and taxonomic assignments from environmental DNA samples
Variant	Sequence	MOTU	Taxonomic assignment								Statut for analysis		Primer set coverage			Total Occurrence	Occurrence by sample
			BOLD		LTG		Phylogeny	Final Taxonomic Assigment	Taxon level	IR Final assignment	Prey_type_1	Prey_type_2	LFCR	MFZR	ZFZR		Spider web samples													E. infrafasciatus samples						P.microps samples
																	Arai01	Arai22	Arai23	Arai24	Arai25	Arai26	Arai27	Arai28	Arai31	Arai33	Arai34	Arai35	Arai36	K552D	K552E	K552F	K552a	K552b	K552c	15gb01	15gb02	15gb03	15gb04	15gb05	15gb06	15gb07	15gb08	15gb09	15gb10	15gb11	15gb12	15gb13	15gb14
contig_0001	TACTTTATACTTTGTGTTTGGAGCTTGGGCTGGAATAGTCGGCTCCTCTCTAAGGGTTTTAATTCGTCTAGAGTTAGGGCAACCTGGCTCATTAATTGGGGATGATCAGATCTACAATGTAGTTGTGACAGCTCATGCTTTCGTTATAATCTTCTTTATGGTGATACCTGCTATAATT	Cluster_119	No_match	NA	Mysidae	0.85	No	Mysidae	Family	4	Macrometazoa	Mysida	1	1	1	13	0	0	0	0	0	0	0	0	0	0	0	0	0	0	0	0	0	0	0	0	0	0	0	0	0	0	0	0	0	0	0	0	0
contig_0003	AACATTATATTTTATATTTGGTGCTTGAGCCGGTATACTAGGAACATCATTAAGACTTTTGATTCGATTAGAATTAAGACAAACTGGAAGTTTATTAGGAAATGACCATATTTATAACGTAATCGTAACTGCACATGCATTCGTAATAATTTTTTTTATAGTTATACCTATTATAATT	SingSeq_1	Neomysis_integer	1	Neomysis_integer	1	No	Neomysis_integer	species	6	Macrometazoa	Mysida	1	1	1	11	0	0	0	0	0	0	0	0	0	0	0	0	0	0	0	0	0	0	0	0	0	0	0	0	0	0	0	0	0	0	0	0	0
contig_0008	TACTTTATATTTCATTTTTGGTGCATGATCAGGTATGGTGGGTACTTCCCTTAGTTTATTAATTCGAGCAGAACTTGGTAATCCTGGTTCTTTGATTGGTGATGATCAGATTTATAACGTTATTGTCACTGCCCATGCTTTTATTATGATTTTTTTTATAGTGATACCTATTATAATT	Cluster_22	Baetis_fuscatus	0.9944	Pterygota	0.85	Yes	Baetis_fuscatus	species	6	Macrometazoa	Ephemeroptera	1	1	1	14	0	0	0	0	0	0	0	0	0	0	0	0	0	0	0	0	0	0	0	0	0	0	0	0	0	0	0	0	0	0	0	0	0
contig_0015	TACTTTATATTTCATTTTTGGTGCATGATCAGGTATGGTGGGTACTTCCCTTAGTTTATTAATTCGAGCAGAACTTGGTAATCCTGGTTCTTTGATTGGCGATGATCAGATTTATAACGTTATTGTCACTGCCCATGCTTTTATTATGATTTTTTTTATAGTGATACCTATTATAATT	Cluster_22	Baetis_fuscatus	1	Pterygota	0.85	Yes	Baetis_fuscatus	species	6	Macrometazoa	Ephemeroptera	1	1	1	15	0	0	0	0	0	0	0	0	0	0	0	0	0	0	0	0	0	0	0	0	0	0	0	0	0	0	0	0	0	0	0	0	0
contig_0017	TACCTTATACTTCATTTTCGGAATATGATCTGGCCTTCTAGGGACATCAATAAGTCTTTTAATTCGAGCTGAATTGGGACAGCCTGGCTCCTTACTAGGCAGAGATCAACTTTATAACACGATCGTTACAGCACACGCATTTTTAATAATTTTTTTCTTAGTTATGCCAGTAATAATT	Cluster_317	Hediste_diversicolor	1	Hediste	0.85	No	Hediste_diversicolor	species	6	Macrometazoa	Phyllodocida	1	1	1	1	0	0	0	0	0	0	0	0	0	0	0	0	0	0	0	0	0	0	0	0	0	0	0	0	0	0	0	0	0	0	0	0	0
contig_0026	TACTCTATATTTCATTTTTGGTGCTTGGGCAGGTATGGTAGGGACCTCATTAAGACTTTTAATTCGAGCCGAGTTGGGTAACCCGGGTTCATTAATTGGGGACGATCAAATTTATAACGTAATCGTAACTGCTCATGCCTTTATTATGATTTTTTTTATAGTGATACCTATTATAATT	Cluster_37	Baetis_cf_rhodani	1	Baetis_rhodani	1	Yes	Baetis_rhodani	species	6	Macrometazoa	Ephemeroptera	1	1	1	12	0	0	0	0	0	0	0	0	0	0	0	0	0	0	0	0	0	0	0	0	0	0	0	0	0	0	0	0	0	0	0	0	0
contig_0038	TACTTTATACTTTATCTTAGGAGCTTGGGCTAGTGTTGTTGGCACTTCCATGAGAGTAATTATTCGCTCAGAACTAAGTACACCTGGTAATTTAATCGATGACGACCAACTATATAACGTAATAGTTACCGCTCACGCTTTTGTAATAATTTTTTTTATAGTTATGCCTATTATAATT	Cluster_8	Gammarus_pulex	0.9937	Gammarus_pulex	1	No	Gammarus_pulex	species	6	Macrometazoa	Amphipoda	1	1	1	12	0	0	0	0	0	0	0	0	0	0	0	0	0	0	0	0	0	0	0	0	0	0	0	0	0	0	0	0	0	0	0	0	0
contig_0039	CACTCTTTACTTTATTTTCGGGATCTGATCAGGTCTAATCGGATCCTCTTTAAGATTTATTATTCGTATAGAATTAAGAACCCCTGGAAGATTTATTGGTAATGATCAAATTTATAATGTAATTGTTACATCCCATGCATTTATTATAATTTTTTTTATAGTTATACCAATTATAATC	Cluster_59	Hydropsyche_botosaneanui	1	Hydropsyche_botosaneanui	1	No	Hydropsyche_botosaneanui	species	6	Macrometazoa	Trichoptera	1	1	1	6	0	0	0	0	0	0	0	0	0	0	0	0	0	0	0	0	0	0	0	0	0	0	0	0	0	0	0	0	0	0	0	0	0
contig_0045	CACCCTTTATCTAGTATTCGGTGCTTGGGCTGGGATAGTTGGAACAGCCCTTAGCTTACTAATCCGTGCAGAGCTTAGCCAACCTGGCGCCCTGCTCGGTGACGACCAAGTTTACAACGTGATCGTAACAGCTCATGCTTTCGTAATAATCTTCTTTATAGTAATGCCAATTATGATT	SingSeq_208	Pomatoschistus_microps	1	Pomatoschistus_microps	1	Yes	Pomatoschistus_microps	species	6	Predator	Predator	1	1	0	29	0	0	0	0	0	0	0	0	0	0	0	0	0	0	0	0	0	0	0	1	1	1	1	1	1	1	1	1	1	1	1	1	1
contig_0054	AACTTTATATTTTATATTTGGAATTTGATCTGGTTTAGTTGGATCATCAATAAGTCTTATCATTCGAATAGAACTAAGAACTCCTGGAAGATTTATTGGAAATGATCAAATTTATAATGTTATTGTTACATCTCATGCATTTATTATAATTTTCTTTATAGTAATGCCTATTATAATT	Cluster_48	Hydropsyche_modesta	1	Hydropsyche_modesta	1	No	Hydropsyche_modesta	species	6	Macrometazoa	Trichoptera	1	1	1	13	0	0	0	0	0	0	0	0	0	0	0	0	0	0	0	0	0	0	0	0	0	0	0	0	0	0	0	0	0	0	0	0	0
contig_0061	TACTTTATATTTCATTTTTGGTGCATGATCAGGTATGGTGGGTACTTCCCTTAGTTTATTAATTCGAGCAGAACTTGGTAATCCTGGTTCTTTGATTGGTGATGATCAGATTTATAACGTTATTGTCACCGCCCATGCTTTTATTATGATTTTTTTTATAGTGATACCGATTATAATT	Cluster_22	Baetis_fuscatus	1	Pterygota	0.85	Yes	Baetis_fuscatus	species	6	Macrometazoa	Ephemeroptera	1	1	1	1	0	0	0	0	0	0	0	0	0	0	0	0	0	0	0	0	0	0	0	0	0	0	0	0	0	0	0	0	0	0	0	0	0
contig_0066	CACTTTATATTTATTAGCAGGAATGTGGTCAGGAATGGTTGGAACCGGTTTAAGAATAATTATTCGAATAGAGCTTGGCCAGGCTGGAAGACTTATCGGGGATGACCAAATTTATAATGTAGTAGTCACCGCCCACGCTTTTATTATAATTTTTTTCATAGTTATACCAATTTTAATT	Cluster_126	Acratia_tonsa	1	Acartia	0.99	No	Acartia_tonsa	species	6	Macrometazoa	Copepoda	1	1	0	13	0	0	0	0	0	0	0	0	0	0	0	0	0	0	0	0	0	0	0	0	0	0	0	0	0	0	0	0	0	0	0	0	0
contig_0069	TACTTTATACTTTATTTTCGGGGCTTGAGCTGGAATAGTAGGTACATCTCTTAGATTATTAATTCGTGCCGAACTTGGTAATCCCGGCTCACTAATTGGGGATGACCAAATTTATAACGTCATTGTTACGGCGCATGCCTTTATTATAATTTTTTTTATAGTGATACCAATTATAATT	Cluster_14	No_match	NA	Endopterygota	0.85	Yes	Baetis_lutheri	species	6	Macrometazoa	Ephemeroptera	1	1	1	6	0	0	0	0	0	0	0	0	0	0	0	0	0	0	0	0	0	0	0	0	0	0	0	0	0	0	0	0	0	0	0	0	0
contig_0070	AACTTTATATTTTATTTTTGGAGCCTGAGCTGGAATAGTGGGTACTTCCCTTAGTATACTTATTCGAGCCGAATTAGGACACCCAGGATCTCTAATTGGAGACGACCAAATTTATAATGTAATTGTTACTGCTCATGCTTTTGTAATAATTTTTTTTATAGTTATACCAATTATAATT	Cluster_63	Simulium_aquinum	1	Simulium	1	Yes	Simulium_spp_pseudequinum_lineatum_balcanicum	Genus	5	Macrometazoa	Diptera	1	1	1	2	0	0	0	0	0	0	0	0	0	0	0	0	0	0	0	0	0	0	0	0	0	0	0	0	0	0	0	0	0	0	0	0	0
contig_0075	TTTGTATTTTATCTTTGGTGTTTGAGCTGGGATAGTTGGCTTAAGAATAAGTTTCCTTATTCGTTTAGAGCTCGGGGTTTTAGGGCCTTTTCTAGGAGATGAGCATCTATACAATGTTATCGTTACTGCCCACGCTTTCGTCATAATCTTTTTTATAGTTATACCAATTTCTATA	Cluster_137	No_match	NA	Ploima	0.8	No	Ploima	Order	3	Not_Macrometazoa	Not_for_analysis	0	1	1	1	0	0	0	0	0	0	0	0	0	0	0	0	0	0	0	0	0	0	0	0	0	0	0	0	0	0	0	0	0	0	0	0	0
contig_0077	GACTTTATATTTTATTTTTGGTATTTGATCAGGTATAGTGGGTACTTCTTTGAGCTTAATAATTCGTACAGAATTAGGTCAGCCAGGTTATTTAATTGGAGATGACCAAATTTATAATGTTATTGTAACTGCTCATGCTTTTATTATAATTTTCTTTATAGTTATACCTATTATAATT	Cluster_32	Olgineuriella_rhenana	1	Oligoneuriella_rhenana	1	No	Oligoneuriella_rhenana	species	6	Macrometazoa	Ephemeroptera	1	1	1	1	0	0	0	0	0	0	0	0	0	0	0	0	0	0	0	0	0	0	0	0	0	0	0	0	0	0	0	0	0	0	0	0	0
contig_0078	AACACTATATTTTATTTTTGGGGCATGGTCAGGAATAGTTGGTACTTCCCTTAGTATCCTAATTCGAGCTGAACTAGGACATGCCGGCTCCCTAATTGGAGACGATCAAATTTATAATGTAATCGTTACTGCTCATGCTTTTGTAATAATTTTTTTTATAGTTATACCTATTTTAATT	Cluster_7	Cricotopus_trifascia	1	Cricotopus	1	No	Cricotopus_trifascia	species	6	Macrometazoa	Diptera	1	1	1	1	0	0	0	0	0	0	0	0	0	0	0	0	0	0	0	0	0	0	0	0	0	0	0	0	0	0	0	0	0	0	0	0	0
contig_0087	AACTTTATATTTTATTTTTGGTGCTTGATCAGGAATAGTAGGAACTTCTTTAAGAATTTTAATTCGTGCTGAATTAGGTCATCCAGGTTCTTTAATTGGAGATGACCAAATTTATAATGTTATTGTTACAGCTCATGCTTTTGTAATAATTTTTTTCATAGTTATACCTATTATAATT	Cluster_35	Diptera	1	Orthocladiinae	1	No	Orthocladiinae	Subfamily	4	Macrometazoa	Diptera	1	1	1	1	0	0	0	0	0	0	0	0	0	0	0	0	0	0	0	0	0	0	0	0	0	0	0	0	0	0	0	0	0	0	0	0	0
contig_0093	AACTTTATACTTCATTTTTGGGGCTTGATCTGGTATAGTAGGGACATCTCTTAGTCTACTAATTCGAGCTGAATTAGGACAACCAGGATCCCTTATTGGAGACGACCAAATTTACAATGTAATTGTCACAGCCCATGCCTTTATTATAATTTTCTTCATGGTTATGCCCATTATAATT	Cluster_142	Heptagenia_sulphurea	1	Heptagenia_sulphurea	1	No	Heptagenia_sulphurea	species	6	Macrometazoa	Ephemeroptera	1	1	1	1	0	0	0	0	0	0	0	0	0	0	0	0	0	0	0	0	0	0	0	0	0	0	0	0	0	0	0	0	0	0	0	0	0
contig_0105	TACTTTATATTTTATTTTTGGTGTTTGAGCCGGAATAATTGGCTTAAGAATAAGCCTGCTAATTCGTTTAGAGCTTGGGGTTTTAGGGCCTTTTCTTGGAGACGAGCATTTGTATAACGTTATTGTTACTGCCCATGCTTTTGTTATAATTTTCTTTATAGTTATACCAATTTCTATA	Cluster_131	No_match	NA	Ploima	0.8	No	Ploima	Order	3	Not_Macrometazoa	Not_for_analysis	1	1	1	3	0	0	0	0	0	0	0	0	0	0	0	0	0	0	0	0	0	0	0	0	0	0	0	0	0	0	0	0	0	0	0	0	0
contig_0108	AACTTTATACTTCATTTTTGGAGCTTGAGCAGGAATAGTAGGAACTTCTCTTAGAATACTAATTCGAGCTGAATTAGGTCATCCCGGATCCCTTATTGGTGATGATCAAATTTATAATGTTATTGTTACAGCCCATGCTTTTGTCATAATTTTTTTTATAGTAATACCTATTATAATT	Cluster_73	Simulium	0.97	Simulium	1	Yes	Simulium_sp1	Genus	5	Macrometazoa	Diptera	1	0	1	1	0	0	0	0	0	0	0	0	0	0	0	0	0	0	0	0	0	0	0	0	0	0	0	0	0	0	0	0	0	0	0	0	0
contig_0109	TTTATATTTCATTTTTGGTGCATGATCAGGTATGGTGGGTACTTCCCTTAGTTTATTAATTCGAGCAGAACTTGGTAATCCTGGTTCTTTGATTGGTGACGATCAGATTTATAACGTTATTGTCACTGCCCATGCTTTTATTATGATTTTTTTTATAGTGATACCTATTATAATT	Cluster_22	Baetis_fuscatus	0.9885	Baetis_fuscatus	0.98	Yes	Baetis_fuscatus	species	6	Macrometazoa	Ephemeroptera	0	1	1	1	0	0	0	0	0	0	0	0	0	0	0	0	0	0	0	0	0	0	0	0	0	0	0	0	0	0	0	0	0	0	0	0	0
contig_0118	TTTATATTTAATTTTTGGTGCATTTTCTGGTGCAGCTGGTACTGCGTTATCTTTATTTATAAGATTAACATTAGAATCTCCCGCAAATGCCTTTTTAAATGGAAATTATCAATTATATAATGTAATAGTAACAGGCCACGCTTTTCTTATGATTTTTTTTATGGTTATGCCTACACTTATT	Cluster_135	No_match	NA	Stramenopiles	0.75	No	Oomycetes	Class	2	Not_Macrometazoa	Not_for_analysis	0	1	1	2	0	0	0	0	0	0	0	0	0	0	0	0	0	0	0	0	0	0	0	0	0	0	0	0	0	0	0	0	0	0	0	0	0
contig_0121	CACTTTATATTTCATTTTTGGTGCGTGATCAGGTATGGTGGGTACTTCCCTTAGTTTATTAATTCGAGCAGAACTTGGTAATCCTGGTTCTTTGATTGGCGATGATCAGATTTATAACGTTATTGTCACTGCCCATGCTTTTATTATGATTTTTTTTATAGTGATACCTATTATAATT	Cluster_22	Baetis_fuscatus	1	Pterygota	0.85	Yes	Baetis_fuscatus	species	6	Macrometazoa	Ephemeroptera	1	1	1	1	0	0	0	0	0	0	0	0	0	0	0	0	0	0	0	0	0	0	0	0	0	0	0	0	0	0	0	0	0	0	0	0	0
contig_0122	AACCTTATATTTTATTTTCGGAGCTTGAGCTGGAATAGTTGGGACTTCCCTTAGTATACTAATTCGAGCTGAATTAGGTCATCCTGGTTCACTTATTGGTGATGATCAAATTTATAATGTAATTGTTACAGCTCATGCTTTTGTAATAATTTTTTTTATAGTTATACCTATTATAATT	Cluster_17	Simulium_bezzii	1	Simulium_bezzii	1	No	Simulium_bezzii	species	6	Macrometazoa	Diptera	1	1	1	3	0	0	0	0	0	0	0	0	0	0	0	0	0	0	0	0	0	0	0	0	0	0	0	0	0	0	0	0	0	0	0	0	0
contig_0123	TACACTTTATTTTATTTTCGGAGCGTGGTCGGGGATGGTAGGCACATCTCTGAGTCTTTTAATTCGAGCCGAATTGGGTAATCCTGGTTCACTAATTGGGGATGACCAGATTTACAACGTTATTGTAACAGCCCATGCTTTTATTATGATTTTTTTTATAGTAATGCCAATTATGATT	Cluster_26	Baetis_buceratus	1	Pterygota	0.85	Yes	Baetis_buceratus	species	6	Macrometazoa	Ephemeroptera	1	1	1	2	0	0	0	0	0	0	0	0	0	0	0	0	0	0	0	0	0	0	0	0	0	0	0	0	0	0	0	0	0	0	0	0	0
contig_0131	AACATTATATTTTATTTTCGGAGCATGATCAGGAATAGTAGGAACTTCTCTTAGAATCTTAATTCGTGCAGAACTTGGTCACGCCGGGTCCCTTATTGGTGATGATCAAATTTATAACGTAATTGTTACAGCACATGCTTTTGTAATAATTTTTTTTATGGTTATACCTATTTTGATT	Cluster_232	No_match	0.9	Chironomidae	0.9	Yes	Orthocladiinae	Subfamily	4	Macrometazoa	Diptera	1	1	1	1	0	0	0	0	0	0	0	0	0	0	0	0	0	0	0	0	0	0	0	0	0	0	0	0	0	0	0	0	0	0	0	0	0
contig_0132	GACATTATATTTTATTTTTGGGGCATGGGCTGGAGTAGTAGGCTCCTCAATAAGGGTAATTATTCGGTTAGAACTTTCTCAACCAGGCAACCTTCTTGGAGATGACCATTTATACAATGTGCTTGTAACAGCGCATGCATTTGTTATAATCTTTTTTATAGTAATGCCTATTATAATT	Cluster_10	Arthropoda	0.85	Pancrustacea	0.8	Yes	Mysidaceae	family	4	Macrometazoa	Mysida	1	0	1	4	0	0	0	0	0	0	0	0	0	0	0	0	0	0	0	0	0	0	0	0	0	0	0	0	0	0	0	0	0	0	0	0	0
contig_0136	CACCCTCTACCTAGTATTTGGTGCCTGAGCGGGCATAGTCGGAACTGCCCTAAGCCTATTGATCCGGGCCGAACTTAGTCAGCCAGGGTCCCTCCTTGGCGACGACCAAATCTATAACGTTATTGTTACCGCACATGCCTTTGTCATAATCTTCTTTATAGTAATGCCCATCCTCATC	Cluster_12	Barbatula_quignardi	1	Barbatula	1	No	Barbatula	Genus	5	Macrometazoa	Cypriniformes	1	1	0	2	0	0	0	0	0	0	0	0	0	0	0	0	0	0	0	0	0	0	0	0	0	0	0	0	0	0	0	0	0	0	0	0	0
contig_0144	AACTTTATATTTCATTTTTGGAGCTTGAGCTGGAATAGTTGGAACTTCTTTAAGTTTATTAATTCGTGCTGAACTTGGACAACCCGGATCTTTAATTGGAGATGATCAAGTTTATAATGTTATTGTAACTGCTCATGCATTTGTAATAATTTTTTTTATGGTTATACCTATTATAATT	Cluster_245	Taeniopteryx_schoenemundi	0.97	Taeniopterygidae	0.95	No	Taeniopteryx_schoenemundi	species	6	Macrometazoa	Plecoptera	1	1	1	2	0	0	0	0	0	0	0	0	0	0	0	0	0	0	0	0	0	0	0	0	0	0	0	0	0	0	0	0	0	0	0	0	0
contig_0159	AACATTATATTTTATTTTTGGAGCTTGATCCGGAATAGTAGGGACAGCTTTAAGTATATTAATTCGAGCAGAATTAGGCCATCCTGGAACTTTTATTGGTGATGATCAAATTTATAATGTAATCGTAACAGCTCACGCTTTTATTATAATTTTTTTTATAGTTATACCTATTTTAATT	Cluster_38	Microtendipes_confinis	1	Chironomidae	1	No	Microtendipes_confinis	species	6	Macrometazoa	Diptera	1	1	1	2	0	0	0	0	0	0	0	0	0	0	0	0	0	0	0	0	0	0	0	0	0	0	0	0	0	0	0	0	0	0	0	0	0
contig_0171	TACACTTTATTTTATTTTCGGAGCGTGGTCGGGGATGGTAGGCACATCTCTGAGTCTTTTAATTCGAGCCGAATTGGGTAATCCTGGTTCACTAATTGGGGATGACCAGATTTACAACGTTATTGTAACAGCCCATGCTTTTATTATGATTTTTTTTATAGTAATGCCGATTATGATT	Cluster_26	Baetis_buceratus	0.9937	Pterygota	0.85	Yes	Baetis_buceratus	species	6	Macrometazoa	Ephemeroptera	1	1	1	1	0	0	0	0	0	0	0	0	0	0	0	0	0	0	0	0	0	0	0	0	0	0	0	0	0	0	0	0	0	0	0	0	0
contig_0183	AACTTTATATTTTATTTTTGGAAGATGAGCAAGAATAGTGGGTACTTCTTTAAGTATAATTATTCGTACTGAACTAGGACATCCGGGATCCTTAATTGGAAATGATCAAATTTATAATACTATTGTAACTGCACATGCTTTTGTAATAATTTTTTTTATAGTTATACCAATTATAATT	Cluster_259	No_match	0.97	Psychodidae	0.9	Yes	Psychodidae	family	4	Macrometazoa	Diptera	1	0	1	1	0	0	0	0	0	0	0	0	0	0	0	0	0	0	0	0	0	0	0	0	0	0	0	0	0	0	0	0	0	0	0	0	0
contig_0184	TTTGTATTTTATTATTGGAATTTGATCTGGTTTCTTAGGGGCTAGAATTAGTTTAATTATTCGAACAGAGTTAGGAATAGTGGGGAGAATTATTATGGATGAACAAATTTATAATGCTATGGTAACAGCACATGCTTTCTTAATAATTTTTTTTTTTGTAATGCCTGTGGCTGTG	Cluster_138	No_match	NA	Philodina_flaviceps	0.98	No	Philodina_flaviceps	species	6	Not_Macrometazoa	Not_for_analysis	0	1	1	1	0	0	0	0	0	0	0	0	0	0	0	0	0	0	0	0	0	0	0	0	0	0	0	0	0	0	0	0	0	0	0	0	0
contig_0188	TACTCTATATTTCATTTTTGGTGCTTGGGCAGGTATAGTAGGGACCTCATTAAGACTTTTAATTCGAGCCGAGTTGGGTAACCCGGGTTCATTAATTGGGGACGATCAAATTTATAACGTAATCGTAACTGCTCATGCCTTTATTATGATTTTTTTTATAGTGATACCTATTATAATT	Cluster_37	Baetis_cf_rhodani	1	Baetis_rhodani	0.99	Yes	Baetis_rhodani	species	6	Macrometazoa	Ephemeroptera	1	1	1	2	0	0	0	0	0	0	0	0	0	0	0	0	0	0	0	0	0	0	0	0	0	0	0	0	0	0	0	0	0	0	0	0	0
contig_0189	CACCCTTTATCTAGTATTCGGTGCTTGGGCTGGAATAGTTGGAACAGCCCTTAGCTTACTGATCCGTGCAGAGCTTAGCCAACCTGGCGCTCTTCTAGGTGACGACCAGATTTACAACGTGATCGTAACAGCTCATGCTTTTGTAATAATCTTCTTTATAGTAATGCCAATCATGATT	Cluster_19	Gobiidae	0.95	Gobiinae	0.95	Yes	Pomatochistus	Genus	5	Macrometazoa	Gobiiformes	1	1	0	3	0	0	0	0	0	0	0	0	0	0	0	0	0	0	0	0	0	0	0	0	0	0	0	0	0	0	1	0	1	0	0	0	0
contig_0190	AACACTTTACTTAATTTTCGGTGCATGATCAGGAATAGTAGGGACATCTTTAAGAATGCTTATTCGAGCAGAATTAGGGCGCCCTGGAACATTTATTGGTGATGACCAAATTTATAATGTAGTAGTTACAGCCCACGCTTTTGTCATAATTTTTTTTATAGTAATACCTATTTTAATT	SingSeq_3	Chironomus_salinarius	0.97	Chironomus_salinarius	0.98	No	Chironomus_salinarius	species	6	Macrometazoa	Diptera	1	1	1	1	0	0	0	0	0	0	0	0	0	0	0	0	0	0	0	0	0	0	0	0	0	0	0	0	0	0	0	0	0	0	0	0	0
contig_0214	AACTTTATACTTCATTTTTGGAGCTTGAGCAGGAATAGTAGGAACTTCTCTTAGAATACTAATTCGAGCTGAATTAGGTCATCCCGGATCCCTTATTGGTGATGATCAAATTTATAATGTTATTGTTACAGCTCATGCTTTTGTCATAATTTTTTTTATAGTAATACCTATTATAATT	Cluster_73	Simulium	0.97	Simulium	1	Yes	Simulium_sp1	Genus	5	Macrometazoa	Diptera	1	0	1	1	0	0	0	0	0	0	0	0	0	0	0	0	0	0	0	0	0	0	0	0	0	0	0	0	0	0	0	0	0	0	0	0	0
contig_0219	TACTTTATACTTCATTTTCGGAATATGATCTGGCCTTCTAGGGACATCAATAAGTCTTTTAATTCGAGCTGAATTGGGACAGCCTGGCTCCTTACTAGGCAGAGATCAACTTTATAACACGATCGTTACAGCACACGCATTTTTAATAATTTTTTTCTTAGTTATGCCAGTAATAATT	Cluster_317	Hediste	0.97	Hediste	0.85	No	Hediste_diversicolor	species	6	Macrometazoa	Phyllodocida	1	1	1	1	0	0	0	0	0	0	0	0	0	0	0	0	0	0	0	0	0	0	0	0	0	0	0	0	0	0	0	0	0	0	0	1	0
contig_0276	AACATTATATTTTATTTTTGGAGCTTGATCTGGAATAGTAGGCACTTCCCTTAGAATTTTAATTCGTGCCGAATTAGGTCACGCGGGCTCCTTGATTGGAGACGATCAAATTTATAATGTAATTGTTACAGCACATGCTTTTGTTATAATTTTTTTTATAGTTATACCAATTTTAATT	SingSeq_4	Diptera	0.95	Halocladius_varians	0.97	No	Halocladius_varians	species	6	Macrometazoa	Diptera	1	0	1	1	0	0	0	0	0	0	0	0	0	0	0	0	0	0	0	0	0	0	0	0	0	0	0	0	0	0	1	0	0	0	0	0	0
contig_0318	AACCTTATACTTCATCTTAGGTGCTTGAGCTAGTGTAGTGGGAACCTCACTAAGAGTAATTATCCGGTCAGAACTCAGGTCACCGGGAAACCTCATAAATGATGACCAGCTATATAACGTCACAGTAACTGCCCATGCTTTTGTAATAATTTTTTTTATAGTGATACCCATTATAATC	Cluster_5	Gammarus_fossarum	0.9881	Gammarus_fossarum	0.97	No	Gammarus_fossarum	species	6	Macrometazoa	Amphipoda	1	1	1	3	0	0	0	0	0	0	0	0	0	0	0	0	0	0	0	0	0	0	0	0	0	0	0	0	0	0	0	0	0	0	0	0	0
contig_0333	AACTTTATATTTTATTTTTGGAGCCTGAGCTGGAATAGTGGGTACTTCCCTTAGTATACTTATTCGAGCCGAATTAGGACACCCAGGCTCTCTAATTGGAGACGACCAAATTTATAATGTAATTGTTACTGCTCATGCTTTTGTAATAATTTTTTTTATAGTTATACCAATTATAATT	Cluster_63	Diptera	0.9944	Simulium	0.99	Yes	Simulium_spp_pseudequinum_lineatum_balcanicum	Genus	5	Macrometazoa	Diptera	1	1	1	1	0	0	0	0	0	0	0	0	0	0	0	0	0	0	0	0	0	0	0	0	0	0	0	0	0	0	0	0	0	0	0	0	0
contig_0347	TACTTTATATTTCATCTTTGGTGCATGATCAGGTATGGTGGGTACTTCCCTTAGTTTATTAATTCGGGCAGAACTTGGTAATCCTGGTTCTTTGATTGGTGATGATCAGATTTATAACGTTATTGTCACCGCCCATGCTTTTATTATGATTTTTTTTATAGTGATACCGATTATAATT	Cluster_22	Baetis_fuscatus	0.9887	Pterygota	0.85	Yes	Baetis_fuscatus	species	6	Macrometazoa	Ephemeroptera	1	1	1	3	0	0	0	0	0	0	0	0	0	0	0	0	0	0	0	0	0	0	0	0	0	0	0	0	0	0	0	0	0	0	0	0	0
contig_0349	AACTTTATATTTCATTTTTGGAGCTTGAGCTGGAATAGTTGGAACTTCTTTAAGTTTATTAATTCGTGCTGAACTTGGGCAACCCGGGTCTTTAATTGGAGATGATCAAGTTTATAATGTTATTGTAACTGCTCATGCATTTGTAATAATTTTTTTTATGGTTATACCTATTATAATT	Cluster_245	Taeniopteryx	0.97	Taeniopterygidae	0.95	No	Taeniopteryx_schoenemundi	species	6	Macrometazoa	Plecoptera	1	1	1	1	0	0	0	0	0	0	0	0	0	0	0	0	0	0	0	0	0	0	0	0	0	0	0	0	0	0	0	0	0	0	0	0	0
contig_0370	AACTTTATATTTTATTTTTGGAGCCTGAGCTGGAATAGTAGGTACTTCCCTTAGTATACTTATTCGAGCCGAATTAGGACACCCAGGGTCTCTAATTGGAGACGACCAAATTTATAATGTAATTGTTACTGCTCATGCTTTTGTAATAATTTTTTTTATAGTTATACCAATTATAATT	Cluster_63	Diptera	1	Simulium	0.99	Yes	Simulium_spp_pseudequinum_lineatum_balcanicum	Genus	5	Macrometazoa	Diptera	1	1	1	2	0	0	0	0	0	0	0	0	0	0	0	0	0	0	0	0	0	0	0	0	0	0	0	0	0	0	0	0	0	0	0	0	0
contig_0393	AACTTTATATTTTATTTTTGGAAGATGAGCAAGAATAGTGGGTACTTCTTTAAGTATAATTATTCGTACTGAACTAGGACATCCAGGTTCCTTAATTGGAAATGATCAAATTTATAATACTATTGTAACTGCACATGCTTTTGTAATAATTTTTTTTATAGTTATACCAATTATAATT	Cluster_259	No_match	NA	Psychodidae	0.9	Yes	Psychodidae	family	4	Macrometazoa	Diptera	1	0	1	1	0	0	0	0	0	0	0	0	0	0	0	0	0	0	0	0	0	0	0	0	0	0	0	0	0	0	0	0	0	0	0	0	0
contig_0394	AACACTATATTTTATTTTTGGAGCATGGTCAGGAATAGTTGGTACTTCCCTTAGTATCCTAATTCGAGCTGAACTAGGACATGCCGGCTCCCTAATTGGAGACGATCAAATTTATAATGTAATCGTTACTGCTCATGCTTTTGTAATAATTTTTTTTATAGTTATACCTATTTTAATT	Cluster_7	Chironomidae	0.97	Cricotopus	0.99	No	Cricotopus_trifascia	species	6	Macrometazoa	Diptera	1	1	1	1	0	0	0	0	0	0	0	0	0	0	0	0	0	0	0	0	0	0	0	0	0	0	0	0	0	0	0	0	0	0	0	0	0
contig_0423	TTCATATTTTATTATTGGAATTTGATCAGGTTTTTTAGGTGCGAGTTTAAGTTTAATTATTCGTACGGAATTAGGGATAGTCGGGAGAATTATTATAGATGAGCAAATTCACAATGCTATAGTTACTGCTCATGCTTTTTTAATAATTTTTTTTTTTGTTATGCCAGTAGCTGTT	Cluster_154	No_match	NA	Bdelloidea	0.9	No	Bdelloidea	Class	2	Not_Macrometazoa	Not_for_analysis	0	1	1	1	0	0	0	0	0	0	0	0	0	0	0	0	0	0	0	0	0	0	0	0	0	0	0	0	0	0	0	0	0	0	0	0	0
contig_0448	ATTATATTTAATATTTGGGGGTATCTCAGGTGTAGCAGGTACTGTATTATCCTTATACATACGAATAACACTATCACACCCAGAAGGAAATTTTTTAGAATACAATCACCACTTATACAATGTTATTGTAACAGGTCATGCTTTTGTTATGATTTTTTTTATGGTAATGCCTGTTCTTATC	Cluster_165	Eukaryota	0.8	Eukaryota	0.8	Yes	Bacillariophyta	Phylum	1	Not_Macrometazoa	Not_for_analysis	0	1	1	1	0	0	0	0	0	0	0	0	0	0	0	0	0	0	0	0	0	0	0	0	0	0	0	0	0	0	0	0	0	0	0	0	0
contig_0468	TTTATACTTTGTGTTTGGAGCTTGGGCTGGAATAGTCGGCTCCTCTCTAAGGGTTTTAATTCGTCTAGAGTTAGGGCAACCTGGCTCATTAATTGGGGACGATCAGATCTACAATGTAGTTGTGACAGCTCATGCTTTCGTTATAATCTTCTTTATGGTGATACCTGCTATAATT	Cluster_119	Metazoa	0.8	Pterygota	0.8	No	Mysidae	Family	4	Macrometazoa	Mysida	0	1	1	1	0	0	0	0	0	0	0	0	0	0	0	0	0	0	0	0	0	0	0	0	0	0	0	0	0	0	0	0	0	0	0	0	0
contig_0499	AACTCTTTACTTAATTTTTGGTGCTATTTCTGGTGTAGCTGGAACTGCTTTATCACTTTACATCAGATTTACATTATCTCAACCAAACTCGAGTTTTTTAGAATATAACCACCATTTATATAATGTAATTGTTACAGGACATGCACTTATAATGGTTTTTTTTGTAGTAATGCCTATTTTAATT	Cluster_130	No_match	NA	Bacillariophycidae	0.8	No	Bacillariophycidae	Class	2	Not_Macrometazoa	Not_for_analysis	1	1	1	3	0	0	0	0	0	0	0	0	0	0	0	0	0	0	0	0	0	0	0	0	0	0	0	0	0	0	0	0	0	0	0	0	0
contig_0603	AACATTATACTTTATTTTCGGAGCATGATCCGGAATAATTGGAACTTCTTTAAGTATTCTAATTCGAGCTGAATTAGGACATCCTGGAGCATTAATTGGAGATGACCAAATCTATAATGTAATTGTAACAGCTCATGCTTTTATTATAATTTTTTTTATAGTAATACCAATTATAATT	SingSeq_5	Scathophaga_stercoraria	1	Scathophaga	1	No	Scathophaga_stercoraria	species	6	Macrometazoa	Diptera	1	1	1	1	0	0	0	0	0	0	0	0	0	0	0	0	0	0	0	0	0	0	0	0	0	0	0	0	0	0	0	0	0	0	0	0	0
contig_0604	AACATTATATTTTATTCTAGGAGCATGATCAGGAATAGTAGGAACTTCATTAAGTATTTTAATTCGAGCTGAATTAGGACACCCTGGAGCACTAATTGGAGATGATCAAATTTATAATGTTATTGTAACAGCACATGCTTTTATTATAATTTTTTTTATAGTAATACCTATTATAATT	SingSeq_6	No_match	NA	Botanophila_fugax	1	No	Botanophila_fugax	species	6	Macrometazoa	Diptera	1	1	1	1	0	0	0	0	0	0	0	0	0	0	0	0	0	0	0	0	0	0	0	0	0	0	0	0	0	0	0	0	0	0	0	0	0
contig_0605	CACCTTATACCTATTGTTTGGTACTTGAGCAGGCATAGTTGGCACTGCCCTAAGTATATTAATTCGCACAGAATTAGGGCAACCAGGAGCTCTATTAGGCGATGATCAAATTTATAATGTAGTTGTTACTGCTCACGCTTTCGTAATAATTTTCTTCATAGTAATGCCTATTATAATT	SingSeq_209	No_match	NA	Myotis_nattereri	0.99	No	Myotis_nattereri	species	6	Predator	Predator	1	1	0	1	0	0	0	0	0	0	0	0	0	0	0	0	0	0	0	0	0	0	0	0	0	0	0	0	0	0	0	0	0	0	0	0	0
contig_0606	AACTTTATATTTATTGTTTGGAGCTTGGGCTGCTATAGTAGGTACAGCTATAAGAGTTTTAATTCGAATTGAGTTGGGGCAAACTGGGAGATTTTTAGGTGACGATCAATTATATAATGTAATTGTAACAGCTCATGCATTTGTAATAATTTTTTTTATAGTTATACCTATTTTAATT	SingSeq_7	No_match	NA	Enoplognatha_ovata	1	No	Enoplognatha_ovata	species	6	Macrometazoa	Aranae	1	1	1	1	0	0	0	0	0	0	0	0	0	0	0	0	0	0	0	0	0	0	0	0	0	0	0	0	0	0	0	0	0	0	0	0	0
contig_0607	AACATTATATTTTATTTTCGGAGCATGAGCAGGAATAGTAGGAACTTCTTTAAGTATTTTAATTCGAACTGAATTAGGACATCCTGGAGCATTAATTGGTGATGATCAAATTTATAATGTAATTGTAACAGCTCATGCTTTTATTATAATTTTTTTTATAGTAATACCTATTATAATT	SingSeq_8	No_match	NA	Lasiomma_seminitidum	1	No	Lasiomma_seminitidum	species	6	Macrometazoa	Diptera	1	1	1	1	0	0	0	0	0	0	0	0	0	0	0	0	0	0	0	0	0	0	0	0	0	0	0	0	0	0	0	0	0	0	0	0	0
contig_0608	AACAATATATTTAATCTTTGGGATATGAGCTGCCATAATTGGTTCAGCCCTAAGATTTTTAATTCGTTTAGAATTAGGTCAGCCAGGATCACTAATAAATGATGATCAAATCTATAATGTAATTGTTACTGCACATGCATTTGTAATAATTTTTTTCATAGTTATACCCATTATAATT	SingSeq_9	No_match	NA	Oligolophus_tridens	0.85	No	Oligolophus_tridens	species	6	Macrometazoa	Opiliones	1	0	1	1	0	0	0	0	0	0	0	0	0	0	0	0	0	0	0	0	0	0	0	0	0	0	0	0	0	0	0	0	0	0	0	0	0
contig_0609	AACTTTGTATTTTATTTTTGGAGCTTGATCCGGAATAGTAGGAACTTCTTTAAGTATTTTAATTCGAGCTGAATTAGGTCATCCTGGAGCTTTAATTGGAGATGATCAAATTTATAATGTAATTGTTACAGCTCACGCTTTTATTATAATTTTTTTTATAGTAATACCAATTATAATT	SingSeq_10	No_match	NA	Azelia_cilipes	1	No	Azelia_cilipes	species	6	Macrometazoa	Diptera	1	1	1	1	0	0	0	0	0	0	0	0	0	0	0	0	0	0	0	0	0	0	0	0	0	0	0	0	0	0	0	0	0	0	0	0	0
contig_0610	ATTATATTTTCTATTTGGAGCTTGAGCTGGAATAGTAGGAACTTCTTTAAGTATTTTAATTCGTATAGAACTTGGTCATCCAGGAGCATTAATTGGAGATGACCAAATTTATAATGTAATTGTTACTGCACATGCTTTTGTTATAATTTTTTTTATAGTAATACCTATTATAATT	SingSeq_11	Sphaerophoria	1	Sphaerophoria	1	No	Sphaerophoria	Genus	5	Macrometazoa	Diptera	0	1	1	1	0	0	0	0	0	0	0	0	0	0	0	0	0	0	0	0	0	0	0	0	0	0	0	0	0	0	0	0	0	0	0	0	0
contig_0618	AACATTATATTTTATTTTTGGGATTTGAGCAGGTATGGTAGGAACTTCCTTAAGATTGTTAATTCGAGCTGAATTAGGAAACCCTGGATCTTTAATTGGAGATGATCAAATTTATAATACTATTGTTACAGCTCATGCTTTCATTATAATTTTTTTTATAGTTATACCTATTATAATT	SingSeq_12	No_match	NA	Apamea_monoglypha	1	No	Apamea_monoglypha	species	6	Macrometazoa	Lepidoptera	1	0	1	2	0	0	0	0	0	0	0	0	0	0	0	0	0	0	0	0	0	0	0	0	0	0	0	0	0	0	0	0	0	0	0	0	0
contig_0620	AACATTATATTTTATTTTTGGTATTTGAGCTGGAATAGTAGGAACTTCTTTAAGATTATTAATTCGAGCTGAACTAGGAAACCCAGGATCTTTAATTGGAGATGATCAAATTTATAATACAATTGTTACAGCACATGCTTTTATTATAATTTTTTTTATAGTAATACCTATTATAATT	Cluster_324	No_match	NA	Agrotis_ipsilon	1	No	Agrotis_ipsilon	species	6	Macrometazoa	Lepidoptera	1	1	1	4	0	0	0	0	0	0	0	0	0	0	0	0	0	0	0	0	0	0	0	0	0	0	0	0	0	0	0	0	0	0	0	0	0
contig_0621	AACATTATATTTTATTTTCGGAATTTGAGCAGGAATAGTGGGTACCTCATTAAGTTTATTAATTCGAGCAGAATTAGGTAATCCAGGATCATTAATTGGAGATGATCAAATTTATAATACTATTGTTACCGCTCATGCATTTATTATAATTTTTTTTATAGTAATACCTATTATAATT	SingSeq_13	No_match	NA	Plagodis_pulveraria	1	No	Plagodis_pulveraria	species	6	Macrometazoa	Lepidoptera	1	1	1	1	0	0	0	0	0	0	0	0	0	0	0	0	0	0	0	0	0	0	0	0	0	0	0	0	0	0	0	0	0	0	0	0	0
contig_0623	AACATTATATTTTATTTTTGGAATTTGAGCAAGAATAGTAGGAACTTCATTAAGATTATTAATTCGAGCTGAATTAGGAAATCCAGGATCATTAATTGGAGATGATCAAATTTATAATACTATTGTTACAGCTCATGCTTTTATTATAATTTTCTTTATAGTAATACCTATTATAATT	Cluster_283	No_match	NA	Polyphaenis_sericata	1	No	Noctuidae	family	4	Macrometazoa	Lepidoptera	1	1	1	2	0	0	0	0	0	0	0	0	0	0	0	0	0	0	0	0	0	0	0	0	0	0	0	0	0	0	0	0	0	0	0	0	0
contig_0624	AACATTATATTTTATCTTTGGAATTTGAGCTGGAATAGTAGGAACTTCACTAAGTTTATTAATTCGAGCTGAATTAGGAAACCCCGGGTCTTTAATTGGAGATGATCAAATTTATAATACAATTGTTACAGCACATGCTTTTATTATAATTTTTTTTATAGTAATACCCATTATAATT	Cluster_282	No_match	NA	Agrotis_segetum	0.98	No	Agrotis_segetum	species	6	Macrometazoa	Lepidoptera	1	0	1	1	0	0	0	0	0	0	0	0	0	0	0	0	0	0	0	0	0	0	0	0	0	0	0	0	0	0	0	0	0	0	0	0	0
contig_0625	AACCTTATACTTTATTTTCGGAATTTGAGCGGGAATAGTAGGGACATCTTTAAGTTTATTAATTCGAGCTGAATTAGGAAACCCTGGATCATTAATTGGTGATGATCAAATTTATAATACTATTGTTACAGCTCATGCTTTTATTATAATTTTTTTTATAGTTATACCAATTATAATT	Cluster_284	No_match	NA	Eudonia_mercurella	0.98	No	Eudonia_mercurella	species	6	Macrometazoa	Lepidoptera	1	0	1	1	0	0	0	0	0	0	0	0	0	0	0	0	0	0	0	0	0	0	0	0	0	0	0	0	0	0	0	0	0	0	0	0	0
contig_0626	AACTCTTTACTTTATTTTTGGAATATGATCAGGTATAATTGGTTCTTCTCTCAGATTAATAATTCGAGCAGAATTAGGTAATCCTGAATCTCTAATTGGAAATGATCAAATTTATAATACTATTGTAACAGCTCATGCTTTTATTATAATTTTTTTTATAGTTATACCCATTATAATT	SingSeq_14	No_match	NA	Euproctis_chrysorrhoea	1	No	Euproctis_chrysorrhoea	species	6	Macrometazoa	Lepidoptera	1	0	1	1	0	0	0	0	0	0	0	0	0	0	0	0	0	0	0	0	0	0	0	0	0	0	0	0	0	0	0	0	0	0	0	0	0
contig_0627	CACATTATATTTTATTTTTGGAATTTGATCTGGAATAGTTGGAACCTCTCTTAGTTTATTAATTCGAGCTGAATTAGGAAACCCTGGATCTTTAATTGGAAATGATCAAATTTATAATACAATTGTTACAGGTCATGCTTTTATTATAATTTTTTTTATAGTTATACCTATTATAATT	Cluster_187	No_match	NA	Endotricha_flammealis	1	No	Endotricha_flammealis	species	6	Macrometazoa	Lepidoptera	1	1	1	3	0	0	0	0	0	0	0	0	0	0	0	0	0	0	0	0	0	0	0	0	0	0	0	0	0	0	0	0	0	0	0	0	0
contig_0641	GACTTTGTACTTAGTTTTTGGGGCATGAGCCGCTATAGTAGGGACAGCAATAAGTGTATTGATTCGAATTGAATTAGGTCAGCCTGGGAGATTTATTGGAGATGATCAACTTTATAATGTTATTGTAACTGCGCATGCGTTTGTAATAATTTTTTTTATAGTTATACCTATTTTAATT	Cluster_326	No_match	NA	Araneus_diadematus	0.99	No	Araneus_diadematus	species	6	Macrometazoa	Aranae	1	1	0	1	0	0	0	0	0	0	0	0	0	0	0	0	0	0	0	0	0	0	0	0	0	0	0	0	0	0	0	0	0	0	0	0	0
contig_0642	GACTTTGTACTTAGTTTTTGGGGCATGAGCCGCTATGGTAGGGACAGCAATAAGTGTATTGATTCGAATTGAATTAGGTCAGCCTGGGAGATTTATTGGAGATGATCAACTTTATAATGTTATTGTAACTGCGCATGCGTTTGTAATAATTTTTTTTATAGTTATACCTATTTTAATT	Cluster_326	No_match	NA	Araneus_diadematus	1	No	Araneus_diadematus	species	6	Macrometazoa	Aranae	1	1	0	1	0	0	0	0	0	0	0	0	0	0	0	0	0	0	0	0	0	0	0	0	0	0	0	0	0	0	0	0	0	0	0	0	0
contig_0644	GACTTTATATTTAATTTTTGGGGCTTGGGCTGCAATAGTGGGAACAGCAATAAGAGTATTAATTCGAATTGAGTTAGGTCAGACAGGTAGATTTATGGGTGATGATCAATTATATAATGTAATTGTAACGGCTCATGCTTTTGTAATAATTTTTTTTATAGTAATACCAATTTTAATT	SingSeq_15	No_match	NA	Parasteatoda_tepidariorum	1	No	Parasteatoda_tepidariorum	species	6	Macrometazoa	Aranae	1	1	1	1	0	0	0	0	0	0	0	0	0	0	0	0	0	0	0	0	0	0	0	0	0	0	0	0	0	0	0	0	0	0	0	0	0
contig_0645	ATTATATTTTATATTTGGGGCTTGATCAGCTATAGCTGGAACTGCAATAAGAATTATAATTCGTATAGAATTAGGACAGGTTGGATCTTTTTTGGGTGATGATCAGTTATATAATGTTGTGGTAACTGCTCATGCTTTTGTTATAATTTTTTTTATAGTAATACCAATTTTAATT	SingSeq_16	No_match	NA	Cheiracanthium_mildei	0.9	No	Cheiracanthium_mildei	species	6	Macrometazoa	Aranae	0	1	1	1	0	0	0	0	0	0	0	0	0	0	0	0	0	0	0	0	0	0	0	0	0	0	0	0	0	0	0	0	0	0	0	0	0
contig_0646	TTTATACTTGATTTTAGGGGCTTGAGCTGCTATAGTAGGAACTGCTATGAGTGTATTAATTCGAATTGAACTTGGACAGTCGGGGAGATTTATTGGAGATGATCAACTGTATAATGTAATTGTAACAGCTCATGCATTTGTAATAATTTTTTTTATAGTAATACCTATTTTGATT	Cluster_217	No_match	NA	Cyclosa_conica	0.99	No	Cyclosa_conica	species	6	Macrometazoa	Aranae	0	1	1	1	0	0	0	0	0	0	0	0	0	0	0	0	0	0	0	0	0	0	0	0	0	0	0	0	0	0	0	0	0	0	0	0	0
contig_0658	AACTTTATATTTTATTTTTGGAATTTGAGCAGGAATAGTTGGTTCATCTTTAAGAATTATAATTCGAGCAGAATTAGGAAATCCTGGATCTTTAATTGGAGACGATCAAATTTATAATACTATTGTTACAGCTCATGCTTTTATTATAATTTTTTTTATAGTTATACCTATTATAATT	SingSeq_17	No_match	NA	Cameraria_ohridella	1	No	Cameraria_ohridella	species	6	Macrometazoa	Lepidoptera	1	0	1	1	0	0	0	0	0	0	0	0	0	0	0	0	0	0	0	0	0	0	0	0	0	0	0	0	0	0	0	0	0	0	0	0	0
contig_0662	ATTATATTTTTTGTTTGGTTTGTGATCTGGAATGATTGGTACTAGTTTATCTTTAATTATTCGTTTGGAATTAGCTAAGCCAGGTCTTTTATTGGGTAATGGTCAGTTATATAATTCTATTATTACTGCTCATGCTATTTTAATAATTTTTTTTATGGTTATGCCCAGAATAATT	SingSeq_198	No_match	NA	Rhabditida	0.9	No	Rhabditida	Genus	5	Parasit	Parasit	0	1	1	1	0	0	0	0	0	0	0	0	0	0	0	0	0	0	0	0	0	0	0	0	0	0	0	0	0	0	0	0	0	0	0	0	0
contig_0663	TTTATATTTTATTTTTGGAATTTGATCTGGATTAGTAGGTACAAGATTAAGTTTATTAATTCGAGCTGAATTATGTCAACCAGGTTCATTAATTGGTGATGATCAAATTTATAATGTAATTGTTACAGCTCATGCTTTTATTATAATTTTTTTCATAGTAATACCAATTGTAATT	Cluster_280	Chrysoperla	0.97	Chrysopidae	0.97	No	Chrysoperla	Genus	5	Macrometazoa	Neuroptera	0	1	1	1	0	0	0	0	0	0	0	0	0	0	0	0	0	0	0	0	0	0	0	0	0	0	0	0	0	0	0	0	0	0	0	0	0
contig_0666	AACTTTATATTTTATTTTTGGAATTTGGGCAGGAATAGTAGGAACTTCATTAAGATTACTAATTCGAGCAGAATTAGGAAATCCTGGATCTTTAATTGGAGATGATCAAATTTATAATACTATTGTCACAGCTCATGCTTTTATTATAATTTTTTTTATAGTTATACCTATTATAATT	Cluster_278	No_match	NA	Catocala_fulminea	1	No	Catocala_fulminea	species	6	Macrometazoa	Lepidoptera	1	0	1	2	0	0	0	0	0	0	0	0	0	0	0	0	0	0	0	0	0	0	0	0	0	0	0	0	0	0	0	0	0	0	0	0	0
contig_0667	TACTTTATATTTTATTTTTGGAATTTGAGCAGGTATAGTAGGAACATCATTAAGATTATTAATTCGAGCTGAATTAGGTAATCCAGGTTCACTAATTGGAGATGATCAAATTTATAATACTATTGTTACAGCTCATGCATTTATTATAATTTTCTTTATAGTTATACCTATTATAATT	Cluster_186	No_match	NA	Spilomelinae	1	No	Cydalima_perspectalis	species	6	Macrometazoa	Lepidoptera	1	1	1	3	0	0	0	0	0	0	0	0	0	0	0	0	0	0	0	0	0	0	0	0	0	0	0	0	0	0	0	0	0	0	0	0	0
contig_0668	AACATTATATTTTATTTTTGGAATTTGAGCAGGTATAGTAGGAACCTCTTTAAGATTACTAATTCGAGCTGAATTAGGAAACCCCGGATCTTTAATTGGAGATGATCAAATTTATAATACTATTGTTACAGCTCATGCTTTTATTATAATTTTTTTTATAGTTATACCTATTATAATT	SingSeq_18	Lepidoptera	1	Mesapamea	1	No	Lepidoptera	Order	3	Macrometazoa	Lepidoptera	1	0	1	1	0	0	0	0	0	0	0	0	0	0	0	0	0	0	0	0	0	0	0	0	0	0	0	0	0	0	0	0	0	0	0	0	0
contig_0669	AACATTATATTTTATTTTTGGAATTTGAGCTGGAATAGTAGGAACTTCTTTAAGATTATTAATTCGAGCTGAATTAGGAAATCCTGGTTCTTTAATTGGAGATGATCAAATTTATAATACTATTGTTACAGCACATGCTTTTATTATAATTTTTTTTATAGTTATACCTATTATAATT	Cluster_324	No_match	NA	Noctua_pronuba	1	No	Noctua_pronuba	species	6	Macrometazoa	Lepidoptera	1	0	1	1	0	0	0	0	0	0	0	0	0	0	0	0	0	0	0	0	0	0	0	0	0	0	0	0	0	0	0	0	0	0	0	0	0
contig_0670	AACATTATATTTCATTTTCGGAATTTGGGCAGGAATAGTAGGCACATCATTAAGATTACTAATTCGAGCAGAATTAGGAACCCCCGGATCTTTAATTGGTGATGACCAAATCTATAACACAATTGTCACAGCCCATGCTTTTATTATAATTTTTTTCATGGTAATACCAATTATAATT	SingSeq_19	No_match	NA	Thaumetopoea_pityocampa	1	No	Thaumetopoea_pityocampa	species	6	Macrometazoa	Lepidoptera	1	0	1	1	0	0	0	0	0	0	0	0	0	0	0	0	0	0	0	0	0	0	0	0	0	0	0	0	0	0	0	0	0	0	0	0	0
contig_0674	TACTTTATACTTTATTTTAGGAGCTTGGGCTAGTGTTGTTGGCACTTCCATAAGAGTAATTATTCGTTCAGAGCTAAGAGCACCCGGTAATTTAATCGATGACGACCAACTGTATAACGTCATAGTCACCGCTCACGCTTTTGTTATAATTTTTTTTATAGTTATGCCGATTATAATC	Cluster_65	No_match	NA	Gammarus_pulex	1	No	Gammarus_pulex	species	6	Macrometazoa	Amphipoda	1	1	1	1	0	0	0	0	0	0	0	0	0	0	0	0	0	0	0	0	0	0	0	0	0	0	0	0	0	0	0	0	0	0	0	0	0
contig_0677	TACTTTATATTTTATTTTTGGAATTTGAGCAGGTATAATTGGAACATCCTTAAGTTTATTAATTCGAGCTGAACTAGGAAATCCAGGCTCTTTAATTGGAGATGATCAAATTTATAATACTATTGTCACAGCACATGCTTTTATTATAATTTTCTTTATAGTTATACCAATTATAATT	SingSeq_20	Dolicharthria_punctalis	1	Ditrysia	0.95	No	Dolicharthria_punctalis	species	6	Macrometazoa	Lepidoptera	1	1	0	1	0	0	0	0	0	0	0	0	0	0	0	0	0	0	0	0	0	0	0	0	0	0	0	0	0	0	0	0	0	0	0	0	0
contig_0679	AACATTATATTTTATTTTTGGTATTTGAGCTGGAATAGTAGGAACTTCTTTAAGATTATTAATTCGAGCTGAGTTAGGAAATCCTGGCTCATTAATTGGAGATGACCAAATTTATAATACTATTGTAACGGCTCATGCTTTTATTATAATTTTTTTTATAGTTATACCTATTATAATT	SingSeq_21	No_match	NA	Calophasia_lunula	0.99	No	Calophasia_lunula	species	6	Macrometazoa	Lepidoptera	1	0	1	1	0	0	0	0	0	0	0	0	0	0	0	0	0	0	0	0	0	0	0	0	0	0	0	0	0	0	0	0	0	0	0	0	0
contig_0694	AACCTTATATTTTATTTTTGGAGCCTGATCAGGAATAGTTGGGACTTCTCTTAGAATACTAATTCGAGCTGAATTAGGACATCCCGGTACTTTTATTGGAGATGACCAAATTTATAATGTTATTGTTACAGCCCACGCTTTTATTATAATTTTTTTTATAGTGATACCTATTTTAATT	Cluster_291	No_match	NA	Diptera	0.98	No	Tanytarsus_brundini	species	6	Macrometazoa	Diptera	1	0	1	1	0	0	0	0	0	0	0	0	0	0	0	0	0	0	0	0	0	0	0	0	0	0	0	0	0	0	0	0	0	0	0	0	0
contig_0695	TACATTATATTTTATTTTTGGAGCCTGATCCGGAATAGTAGGGACATCTTTAAGTATATTAATTCGAGCTGAATTAGGGCATCCTGGAACATTTATTGGTGATGATCAAATTTATAATGTAATTGTTACAGCACATGCATTTATTATAATTTTTTTTATAGTTATGCCTATTTTAATT	Cluster_167	No_match	NA	Tanytarsus_eminulus	1	No	Tanytarsus_eminulus	species	6	Macrometazoa	Diptera	1	1	1	1	0	0	0	0	0	0	0	0	0	0	0	0	0	0	0	0	0	0	0	0	0	0	0	0	0	0	0	0	0	0	0	0	0
contig_0699	AACTTTATATTTTATTTTTGGAGCCTGAGCTGGAATAGTAGGTACTTCCCTTAGTATACTTATTCGAGCCGAATTAGGACACCCAGGCTCTCTAATTGGAGACGACCAAATTTATAATGTAATTGTTACTGCTCATGCTTTTGTAATAATTTTTTTTATAGTTATGCCAATTATAATT	Cluster_63	No_match	NA	Simulium	1	No	Simulium_spp_pseudequinum_lineatum_balcanicum	Genus	5	Macrometazoa	Diptera	1	1	1	1	0	0	0	0	0	0	0	0	0	0	0	0	0	0	0	0	0	0	0	0	0	0	0	0	0	0	0	0	0	0	0	0	0
contig_0702	AACTTTATATTTTATTTTTGGTGCTTGATCAGGTATAGTGGGAACTTCACTAAGTATACTAATTCGAGCAGAATTAGGAAACCCAGGATCCTTAATTGGAGATGATCAAATTTATAATGTTATTGTAACAGCTCATGCTTTTGTAATAATTTTTTTTATAGTAATACCTATTATAATT	SingSeq_22	No_match	NA	Carabus_nemoralis_prasinotinctus	1	No	Carabus_nemoralis	species	6	Macrometazoa	Coleoptera	1	0	1	1	0	0	0	0	0	0	0	0	0	0	0	0	0	0	0	0	0	0	0	0	0	0	0	0	0	0	0	0	0	0	0	0	0
contig_0703	TACGTTATACATATTATTTGGAATTTGATGTGGCATAGTAGGCAGCGGGCTGTCTCTATTAATCCGTTTAGAACTTGGTACCGCTGGTGTATTAACTGACGATCATTTTTACAACGTTGTTGTTACTGCTCATGCGTTTGTTATGATTTTTTTTATAGTTATACCAATTATAATT	SingSeq_23	No_match	NA	Cepaea_hortensis	0.99	No	Cepaea_hortensis	species	6	Macrometazoa	Stylommatophora	1	1	0	1	0	0	0	0	0	0	0	0	0	0	0	0	0	0	0	0	0	0	0	0	0	0	0	0	0	0	0	0	0	0	0	0	0
contig_0710	TACACTATATTTAATCTTAGGAGCTTGAGCAGGAGTATTAGGTACTAGAATAAGAGTATTAATCCGACTAGAACTAGGACAACCTGGCTCTTTTATTGGAGATGATCAAATTTACAACACTCTAGTAACCGCTCACGCTTTTATTATAATTTTTTTTATAGTTATACCAATTATAATT	SingSeq_217	No_match	NA	Lepidoptera	0.85	No	Nymphalidae	Family	4	Macrometazoa	Lepidoptera	1	1	0	1	0	0	0	0	0	0	0	0	0	0	0	0	0	0	0	0	0	0	0	0	0	0	0	0	0	0	0	0	0	0	0	0	0
contig_0715	AACTTTATATTTTATTTTTGGAATTTGAGCAGGAATAGTAGGAACTTCATTAAGATTGCTAATTCGAGCTGAATTAGGAAACCCCGGATCTTTAATTGGAGATGATCAAATCTATAATACTATTGTTACTGCACATGCTTTTATTATAATTTTCTTTATAGTTATACCTATTATAATT	SingSeq_24	No_match	NA	Moma_alpium	1	No	Moma_alpium	species	6	Macrometazoa	Lepidoptera	1	0	1	1	0	0	0	0	0	0	0	0	0	0	0	0	0	0	0	0	0	0	0	0	0	0	0	0	0	0	0	0	0	0	0	0	0
contig_0747	AACTTTATATTTTATATTTGGAATTTGATCTGGTTTAGTTGGATCATCAATAAGTCTTATCATTCGAATAGAACTAAGAACTCCTGGAAGATTTATTGGAAATGATCAAATTTATAATGTTATTGTTACATCTCATGCATTTATTATAATTTTCTTTATAGTAATGCCTATTATAATC	Cluster_48	No_match	NA	Hydropsyche_modesta	1	No	Hydropsyche_modesta	species	6	Macrometazoa	Trichoptera	1	0	1	1	0	0	0	0	0	0	0	0	0	0	0	0	0	0	0	0	0	0	0	0	0	0	0	0	0	0	0	0	0	0	0	0	0
contig_0750	AACCCTATATTTTATTTTCGGGGCTTGAGCTGGAATAGTTGGCACTTCACTAAGTATATTAATTCGGGCTGAATTAGGCCACCCTGGTGCATTAATTGGAAACGATCAAATTTATAATGTGATTGTTACTGCTCACGCTTTCGTCATAATTTTCTTTATGGTTATACCTATTATAATC	Cluster_71	No_match	NA	Diptera	0.9	No	Schizophora	Superfamily	4	Macrometazoa	Diptera	1	0	1	1	0	0	0	0	0	0	0	0	0	0	0	0	0	0	0	0	0	0	0	0	0	0	0	0	0	0	0	0	0	0	0	0	0
contig_0754	CACTTTATATTTTATATTTGGGGCTTGATCGAGAATAATTGGTACTTCTTTAAGAATGTTAATTCGTATAGAATTAGGTTATCCAGGTAGCTTAATTGGAAATGATCAAATTTATAACACTATTGTTACTGCTCATGCTTTTATTATAATTTTTTTTATAGTTATACCTATTATAATT	SingSeq_25	Lepidoptera	0.98	Diptera	0.9	Yes	Tachinidae	family	4	Macrometazoa	Diptera	1	0	1	1	0	0	0	1	0	0	0	0	0	0	0	0	0	0	0	0	0	0	0	0	0	0	0	0	0	0	0	0	0	0	0	0	0
contig_0755	TATCCTTTACTTTATTTTTGGAATTGGATCAGGTATAATTGGATCAAGTCTAAGAACTCTTATTCGATTAGAGTTAGGAACCCCTTCTCAATTAATTATTAATGACCAAATTTATAATACTATTGTAACAACTCATGCATTTGTAATAATTTTTTTTATAGTTATACCTATTATAGTC	Cluster_329	No_match	NA	Cynipoidea	0.9	Yes	Cynipidae	family	4	Macrometazoa	Hymenoptera	1	1	0	1	0	0	0	1	0	0	0	0	0	0	0	0	0	0	0	0	0	0	0	0	0	0	0	0	0	0	0	0	0	0	0	0	0
contig_0756	AACTTTATATTTTATTTTTGGTGCATGATCAGGAATAATCGGAACCTCACTTAGATTATTAATTCGACTTGAATTAAGACAACCTGGAATCTTCATTGGAAACGACCAAATTTATAATGTTATTGTTACCGCTCATGCTTTTATTATAATTTTTTTTATAGTTATACCTATTATAATT	Cluster_295	Coquillettidia_nigricans	0.99	Endopterygota	0.85	No	Coquillettidia_nigricans	species	6	Macrometazoa	Diptera	1	0	1	5	0	0	0	1	1	1	1	1	0	0	0	0	0	0	0	0	0	0	0	0	0	0	0	0	0	0	0	0	0	0	0	0	0
contig_0757	TATCCTTTACTTTATTTTTCGAATTGGATCAGGTATAATTGGATCAAGTCTAAGAACTCTTATTCGATTAGAGTTAGGAACCCCTTCTCAATTAATTATTAATGACCAAATTTATAATACTATTGTAACAACCCATGCATTTGTAATAATTTTTTTTATAGTTATACCTATTATAGTC	Cluster_329	No_match	NA	Cynipoidea	0.9	Yes	Cynipidae	family	4	Macrometazoa	Hymenoptera	1	1	0	1	0	0	0	1	0	0	0	0	0	0	0	0	0	0	0	0	0	0	0	0	0	0	0	0	0	0	0	0	0	0	0	0	0
contig_0758	AACATTATATTTTTTATTTGGGATTTGAGCAGGAATAATTGGAACTTCTTTAAGAATTTTAATTCGATTAGAATTAAGAACTGTATCAAATTTAATTGGTAATGATCAAATTTATAATGTAATTGTAACTGCTCATGCTTTTATTATAATTTTTTTTATAGTTATACCTATTTTAATT	SingSeq_26	Cecidomyiidae	1	Cecidomyiidae	0.97	Yes	Cecidomyiidae	family	4	Macrometazoa	Diptera	1	0	1	1	0	0	0	1	0	0	0	0	0	0	0	0	0	0	0	0	0	0	0	0	0	0	0	0	0	0	0	0	0	0	0	0	0
contig_0759	AACTTTATATTTTATTTTTGGAATTTGAGCAGGTATAGTAGGAACATCTTTAAGATTACTAATTCGAGCTGAATTAGGTAATCCAGGATCTTTAATTGGTGATGACCAAATTTATAATACTATTGTTACTGCTCATGCTTTTATTATAATTTTTTTTATGGTTATACCTATTATAATT	SingSeq_27	No_match	NA	Margarosticha_repetitalis	0.97	No	Margarosticha_repetitalis	species	6	Macrometazoa	Lepidoptera	1	1	1	1	0	0	0	1	0	0	0	0	0	0	0	0	0	0	0	0	0	0	0	0	0	0	0	0	0	0	0	0	0	0	0	0	0
contig_0763	TACTCTTTATTTTTTATTAGGGATCTGAGCAGGTATTTTAGGGTTTTCTATAAGATTTTTTATTCGAATTAAACTTTCTCATTATAATATATTTAAGGGTTATGATCATTTTTATAACACCATAGTTACAGCTCATGCATTTATTATAATTTTTTTTATAGTAATACCTATTATAATT	SingSeq_28	No_match	NA	Endopterygota	0.8	Yes	Insecta	Class	2	Macrometazoa	Undefined_Insecta	1	1	0	1	0	0	0	0	1	0	0	0	0	0	0	0	0	0	0	0	0	0	0	0	0	0	0	0	0	0	0	0	0	0	0	0	0
contig_0765	TTTATATTTTGTTTTTGGTTTATGGTCAGGTATAGTAGGCACTAGATTGTCTCAAATTATTCGTTTGGAATTAGCCAAACCAGGTTTTTTTATTGGAGATGGACAACTTTATAATTCTATTATTACAGCACATGCATTACTAATAATTTTTTTTATAGTAATGCCTACTATAATT	SingSeq_29	No_match	NA	Chromadorea	0.8	No	Chromadorea	Class	2	Not_Macrometazoa	Not_for_analysis	0	1	1	1	0	0	0	0	1	0	0	0	0	0	0	0	0	0	0	0	0	0	0	0	0	0	0	0	0	0	0	0	0	0	0	0	0
contig_0766	TTTATATTTTATTATTGGTATTTGATCTGGATTTTTAGGTGCTAGAATTAGGTTAATTATTCGTACTGAGTTAGGTATAATTGGAAGCATTATTATGGATGAACAAATTTATAATTCTATAGTTACAGCTCATGCTTTTTTAATAATTTTTTTTTTTGTTATACCTGTAGCTGTT	SingSeq_30	No_match	NA	Bdelloidea	0.9	No	Bdelloidea	Class	2	Not_Macrometazoa	Not_for_analysis	0	1	1	1	0	0	0	0	1	0	0	0	0	0	0	0	0	0	0	0	0	0	0	0	0	0	0	0	0	0	0	0	0	0	0	0	0
contig_0769	TTTATATTTTATTATTGGGGTGTGATCTGGATTTTTAGGTGCGAGGATTAGATTAGTAATTCGTACTGAGTTAGGGATGGTAGGTAGGATTATTATGGATGAGCAGATTTATAATTCTATGGTAACAGCTCATGCTTTTTTAATAATTTTTTTTTTTGTTATACCTGTTGCAGTA	Cluster_206	Bdelloidea	0.9	Bdelloidea	0.9	No	Bdelloidea	Class	2	Not_Macrometazoa	Not_for_analysis	0	1	1	1	0	0	0	0	1	0	0	0	0	0	0	0	0	0	0	0	0	0	0	0	0	0	0	0	0	0	0	0	0	0	0	0	0
contig_0770	TATATATTTTTTTTTTGGATTTTGGAGGGCTCTTTTTGGTTCTTCTCTTAGGCTTTTGATTCGTTTAGAGCTTAGGCATCCTGGTTCCTTTTTTTACCATGATCATCTTTATAACGTGTTTGTTACTTCTCATGCTTTTATCATAATCTTTTTTGTTGTTATGCCTGTTCTTATG	SingSeq_31	No_match	NA	Arthropoda	0.8	Yes	Acariformes	subclass	2	Not_Macrometazoa	Not_for_analysis	0	1	1	1	0	0	0	0	1	0	0	0	0	0	0	0	0	0	0	0	0	0	0	0	0	0	0	0	0	0	0	0	0	0	0	0	0
contig_0772	AACCTTGTATATGATTTTTGGGACCTTGTCTGGGGTGATTGGAACCACCTTGTCTGTGTGGATGCGAATGGAATTGGCAGCCCCAGGAGTTCAAGCATTGTCAGGAAATCATCAATTGTATAACGTGATGGTGACCGCACATGCATTTATTATGATTTTCTTTTTTGTGATGCCATTTCTAATC	SingSeq_32	No_match	NA	Saprolegniaceae	0.75	No	Oomycetes	Class	2	Not_Macrometazoa	Not_for_analysis	1	0	1	1	0	0	0	0	1	0	0	0	0	0	0	0	0	0	0	0	0	0	0	0	0	0	0	0	0	0	0	0	0	0	0	0	0
contig_0773	AACATTATATTTTTTATTTGGAATTTGAGCAGGAATAATTGGAACTTCTTTAAGAATCTTAATTCGTTTAGAATTAAGAACTATTTCTAATCTAATTGGAAATGATCAAATTTATAATGTAATTGTAACTGCTCATGCATTCATTATAATTTTTTTTATAGTTATACCAATTTTAATT	SingSeq_33	Cecidomyiidae	0.97	Cecidomyiidae	0.95	Yes	Cecidomyiidae	family	4	Macrometazoa	Diptera	1	0	1	1	0	0	0	0	1	0	0	0	0	0	0	0	0	0	0	0	0	0	0	0	0	0	0	0	0	0	0	0	0	0	0	0	0
contig_0774	TACATTATACTTTATTTTAGGTAGTTTTGCTGGAGTAGCAGGAACTGTCTTATCACTTTTAATTCGTTTTGAACTTGCAAGTAATGGTAACCAATTTTTTTTAGGAAACCACCAACTTTATAATGTAGTTGTAACAGCTCATGCTTTTATTATGATTTTTTTTATGGTAATGCCTATTTTAATT	Cluster_201	No_match	NA	Eukaryota	0.75	Yes	Eukaryota	Superkingdom	0	Not_Macrometazoa	Not_for_analysis	1	1	1	1	0	0	0	0	1	0	0	0	0	0	0	0	0	0	0	0	0	0	0	0	0	0	0	0	0	0	0	0	0	0	0	0	0
contig_0776	AACTATATATTTTATATTTGGAATCTGATCAGGAATAATTGGAACATCATTAAGAATTTTAATTCGTTTAGAATTAAGATGTATATCAAATTTAATCGGAAATGATCAAATTTATAACGTAATTGTTACTGCTCATGCATTTATTATAATTTTTTTTATAGTAATACCTATTTTAATT	SingSeq_34	Cecidomyiidae	0.97	Cecidomyiidae	0.9	Yes	Cecidomyiidae	family	4	Macrometazoa	Diptera	1	0	1	1	0	0	0	0	1	0	0	0	0	0	0	0	0	0	0	0	0	0	0	0	0	0	0	0	0	0	0	0	0	0	0	0	0
contig_0777	TACTCTTTATATTATATTAGGAGCATTTTCAGGAGTTTTAGGAACTGGAATGTCTATTATAATTCGTACAGAATTAGCTGGAGTTGGAGATCAAATTTTAGCAGGAAATTATCATTTTTATAACGTTGTAATTACAGCGCATGCGTTTCTTATGATTTTCTTCATGGTGATGCCAATTTTAATT	SingSeq_35	No_match	NA	Eukaryota	0.75	Yes	Eukaryota	Superkingdom	0	Not_Macrometazoa	Not_for_analysis	1	1	0	1	0	0	0	0	1	0	0	0	0	0	0	0	0	0	0	0	0	0	0	0	0	0	0	0	0	0	0	0	0	0	0	0	0
contig_0779	CACTTTATATTTATTAGCAGGAATGTGGTCAGGAATGGTTGGAACCGGTTTAAGAATAATTATTCGAATAGAGCTTGGCCAGGCTGGAAGACTTATCGGGGATGATCAAATTTATAATGTAGTAGTCACCGCCCACGCTTTTATTATAATTTTTTTCATAGTTATACCAATTTTAATT	Cluster_126	No_match	NA	Acartia_tonsa	1	No	Acartia_tonsa	species	6	Macrometazoa	Copepoda	1	1	1	13	0	0	0	0	0	0	0	0	0	0	0	0	0	0	0	0	0	0	0	0	0	0	0	0	0	0	0	0	0	0	0	0	0
contig_0788	AACACTATACTTCATTTTTGGAGCCTGGGCAGGAATAGTAGGGACGTCATTAAGACTCCTTATCCGAGCTGAATTAGGGCAACCAGGGTCTCTAATTGGAGACGACCAAATTTATAATGTCATCGTAACAGCACATGCATTTGTAATAATCTTCTTTATGGTTATGCCTATTATAATT	Cluster_258	No_match	NA	Pancrustacea	0.85	No	Leuctridae	family	4	Macrometazoa	Plecoptera	1	0	1	1	0	0	0	0	0	0	0	0	0	0	0	0	0	0	0	0	0	0	0	0	0	0	0	0	0	0	0	0	0	0	0	0	0
contig_0796	AACATTATATTTTATTTTTGGAGCATGATCAGGAATAGTAGGAACATCATTAAGTATATTAATTCGATTAGAATTAGGACATCCAGGATCATTAATTGGTAATGATCAAATTTTTAATGTAATTGTTACTGCCCATGCTTTTATTATAATTTTTTTTATAGTTATGCCTATTTTAATT	SingSeq_36	No_match	NA	Endopterygota	0.9	Yes	Polyphaga	Suborder	3	Macrometazoa	Coleoptera	1	0	1	1	0	0	1	0	0	0	0	0	0	0	0	0	0	0	0	0	0	0	0	0	0	0	0	0	0	0	0	0	0	0	0	0	0
contig_0807	TACTTTATATTTAATTTTTGGAGCTTGGTCCGCTATAGTCGGAACAGCATTTAGTGTATTAATTCGGTTGGAATTAGGGCAGCCTGGGAGATTAATTGGTGATGATCAAATTTATAATGTTATAGTTACCGCCCATGCTTTTATTATGATTTTTTTTATAGTTATACCTATTATAATT	Cluster_110	Eukaryota	0.9	Entomobryomorpha	0.85	No	Collembola	Order	3	Macrometazoa	Collembola	1	1	1	1	0	0	0	0	0	0	0	1	0	0	0	0	0	0	0	0	0	0	0	0	0	0	0	0	0	0	0	0	0	0	0	0	0
contig_0810	AACTTTATATTTTATTTTTGGAACCTGAGCAGGAATAGTAGGAACATCTTTAAGAATTTTAATTCGAACTGAATTAGGACACCCAGGCCCATTAATTGGAGATGATCAAATTTATAATGTTATTGTTACAGCTCATGCTTTTATTATAATTTTTTTTATAGTAATACCTATTATAATT	SingSeq_37	No_match	NA	Endopterygota	0.9	Yes	Drosophila	Genus	5	Macrometazoa	Diptera	1	0	1	1	0	0	0	0	0	0	0	1	0	0	0	0	0	0	0	0	0	0	0	0	0	0	0	0	0	0	0	0	0	0	0	0	0
contig_0811	GACTTTATATTTAATCTTTGGGGGCTGATCTGCTATAATAGGAACCGCTTTTAGAGTTTTAATCCGTCTAGAGCTAGGTCAACCTGGAAGTTTTATTGGTGATGATCAAATTTATAATGTAATAGTTACAGCTCACGCTTTTATTATAATTTTTTTTATGGTTATACCTATTATAATT	SingSeq_38	No_match	NA	Collembola	0.85	No	Collembola	Order	3	Macrometazoa	Collembola	1	1	1	1	0	0	0	0	0	0	0	1	0	0	0	0	0	0	0	0	0	0	0	0	0	0	0	0	0	0	0	0	0	0	0	0	0
contig_0818	AACTTTATATTTTATTTTTGGTATTTGAACAGGAATAGTAGGATCTTCATTAAGTCTTTTAATTCGATTTGAATTAAGAACTACTAATAATTTAATTGGAAATGATCAAATTTATAATGTAATTGTTACAGCTCATGCTTTTATTATAATTTTTTTTATAGTTATACCTATTATAATT	Cluster_300	Diptera	0.98	unclassified_Cecidomyiidae	0.9	Yes	Cecidomyiidae	family	4	Macrometazoa	Diptera	1	1	1	1	0	0	0	0	0	0	0	0	0	0	1	0	0	0	0	0	0	0	0	0	0	0	0	0	0	0	0	0	0	0	0	0	0
contig_0824	AATATATTTTATTTTTGGAGCATGGTCAGGATTAGTTGGAATGTCACTAAGAATTCTAATTCGAATAGAACTTGCATGCACAGGTTCAATAATTGGAAACGATCAAATTTATAATGTAATTGTTACAGCTCATGCTTTTGTAATAATTTTCTTTATAGTTATACCTATCATAATT	Cluster_207	No_match	NA	Endopterygota	0.85	Yes	Diptera	Order	3	Macrometazoa	Diptera	0	1	1	1	0	0	0	0	0	0	0	0	0	1	0	0	0	0	0	0	0	0	0	0	0	0	0	0	0	0	0	0	0	0	0	0	0
contig_0854	TTTATATTTTATTTTCGGAGCATGGGCAGGAATAGTAGGAACGTCTTTAAGAATTTTAATTCGAGCCGAACTAGGACACCCAGGAGCATTAATTGGAGATGACCAAATTTATAATGTAATTGTTACAGCGCATGCTTTTATTATAATTTTTTTTATAGTAATACCTATTATAATT	SingSeq_39	Hydrophoria_lancifer	0.97	Cyclorrhapha	0.9	No	Anthomyiidae	species	6	Macrometazoa	Diptera	0	1	1	1	0	0	0	0	0	0	0	0	0	0	0	0	0	0	0	1	0	0	0	0	0	0	0	0	0	0	0	0	0	0	0	0	0
contig_0855	TATATATTTTATTTTAGGGGTTTGATCCGCACTAATCGGAACTGCTTTTAGTATCATTATTCGTCTAGAATTAGGACAGCCGGGTGCATTCATCGGTAACGATCAAACATATAATGTAATGGTAACAGCACATGCATTTATTATAATTTTTTTCATAGTGATACCTGTTATAATT	SingSeq_40	No_match	NA	Cyclorrhapha	0.8	Yes	Mycetophinidae	family	4	Macrometazoa	Diptera	0	1	1	1	0	0	0	0	0	0	0	0	0	0	0	0	0	0	0	1	0	0	0	0	0	0	0	0	0	0	0	0	0	0	0	0	0
contig_0871	AATTTTATATTTTATTTTTGGCGTATGATCGGGAATAGTGGGAAGATCTCTAAGAGTTATTATTCGTTTAGAATTAGGTCACCCAGGCTCTTTAATTGGAAATGATCAAATTTATAATGTAGTTGTAACTGCTCATGCTTTTATTATAATTTTTTTTATAGTAATACCTATTATAATT	Cluster_306	Diptera	0.95	Mycetophilidae	0.9	Yes	Mycetophilidae	family	4	Macrometazoa	Diptera	1	0	1	1	0	0	0	0	0	0	0	0	0	0	0	0	0	1	0	0	0	0	0	0	0	0	0	0	0	0	0	0	0	0	0	0	0
contig_0883	AACATTATATTTTATCTTTGGAGCTTGATCTAGAATAATTGGGACATCTTTAAGTCTATTAATTCGAACAGAATTAGGGACCCCAAATTCATTAATTGGGAATGATCAAATTTATAATGTAATTGTTACTGCTCATGCATTTATTATAATTTTCTTTATAGTTATGCCTATTATAATT	Cluster_301	Sciaridae	1	Sciaridae	0.9	No	Sciaridae	family	4	Macrometazoa	Diptera	1	0	1	1	0	0	0	0	0	0	0	0	0	0	0	0	1	0	0	0	0	0	0	0	0	0	0	0	0	0	0	0	0	0	0	0	0
contig_0884	TACATTATATTTTTTATTTGGAATTTGAGCAGGAATAGTTGGAACATCTTTAAGAATTCTTATTCGAATAGAATTAAGAATAATTAATAATTTAATTGGAAATGATCAAATTTATAATGTAATTGTAACAGCACATGCTTTTATTATAATTTTTTTTATAGTTATACCTATTTTAATT	Cluster_199	Cecidomyiidae	1	Cecidomyiidae	0.9	Yes	Cecidomyiidae	family	4	Macrometazoa	Diptera	1	1	1	1	0	0	0	0	0	0	0	0	0	0	0	0	1	0	0	0	0	0	0	0	0	0	0	0	0	0	0	0	0	0	0	0	0
contig_0885	AACTTTATATTTTATTTTTGGTGCATGATCAGGAATAATCGGAACCTCACTTAGATTATTAATTCGACTTGAATTAAGACAACCTGGAATCTTCATTGGAAATGACCAAATTTATAATGTTATTGTTACCGCTCATGCTTTTATTATAATTTTTTTTATAGTTATACCTATTATAATT	Cluster_295	Coquillettidia_nigricans	0.99	Endopterygota	0.9	No	Coquillettidia_nigricans	species	6	Macrometazoa	Diptera	1	0	1	1	0	0	0	0	0	0	0	0	0	0	0	0	1	0	0	0	0	0	0	0	0	0	0	0	0	0	0	0	0	0	0	0	0
contig_0886	AACTTTATATTTTTTATTTGGAATTTGATCTGGATTAATTGGTACTATTTTAAGAATTATTATTCGTATTGAATTATCTACTACTAATAATTTTATTAATAATGACCAAATTTATAATGTAATTGTTACATCTCATGCATTTATTATAATTTTTTTTATAGTAATACCTATTTTAATT	SingSeq_41	Cecidomyiidae	1	unclassified_Cecidomyiidae	0.9	Yes	Cecidomyiidae	family	4	Macrometazoa	Diptera	1	0	1	1	0	0	0	0	0	0	0	0	0	0	0	0	1	0	0	0	0	0	0	0	0	0	0	0	0	0	0	0	0	0	0	0	0
contig_0887	AACATTATATTTTATTTTTGGAATTTGATCAGGAATAGTAGGTACTTCACTAAGAATACTTATTCGATTAGAATTAAGAACTATTTCCAATTTAATTGGTAATGATCAAATCTATAACGTTATTGTTACAGCACATGCTTTTATTATAATTTTTTTTATAGTTATACCAATTTTAATT	SingSeq_42	Cecidomyiidae	0.95	unclassified_Cecidomyiidae	0.9	Yes	Cecidomyiidae	family	4	Macrometazoa	Diptera	1	0	1	1	0	0	0	0	0	0	0	0	0	0	0	0	1	0	0	0	0	0	0	0	0	0	0	0	0	0	0	0	0	0	0	0	0
contig_0888	TACTTTATATTTTATTTTCGGTATTTGAGCTGGAATAGTAGGAACTTCATTAAGAATATTAATTCGATTAGAGTTAAGAACTACTTTAAATTTAATTGGAAATGATCAAATTTATAATGTTATTGTAACTGCTCATGCTTTTATTATAATTTTTTTTATAGTAATACCTATTATAATT	SingSeq_43	Diptera	0.98	unclassified_Cecidomyiidae	0.95	Yes	Cecidomyiidae	family	4	Macrometazoa	Diptera	1	1	1	1	0	0	0	0	0	0	0	0	0	0	0	0	1	0	0	0	0	0	0	0	0	0	0	0	0	0	0	0	0	0	0	0	0
contig_0904	AACTTTATATTTTATTTTTGGAGCCTGATCTGGAATAGTAGGAACTTCCCTTAGTATACTAATTCGCTTAGAACTTGGCCATCCAGGATCATTAATTGGTGACGATCAAATTTATAATGTTATTGTTACTGCTCATGCTTTTGTAATAATTTTTTTTATAGTTATACCTATTTTAATT	Cluster_303	Chironomidae	0.97	Chironomidae	0.9	Yes	Chironomidae	family	4	Macrometazoa	Diptera	1	1	1	1	0	0	0	0	0	0	0	0	0	0	0	1	0	0	0	0	0	0	0	0	0	0	0	0	0	0	0	0	0	0	0	0	0
contig_0905	AACTTTATATTTTTTATTTGGAATTTGAGCAGGAATAATCGGTACATCTTTAAGAATTTTAATTCGACTTGAATTAAGAACAATTTCTAATTTAATTGGAAATGATCAAATTTATAATGTAATTGTAACAGCTCATGCTTTTATTATAATTTTTTTTATAGTAATACCTATTTTAATT	SingSeq_44	Cecidomyiidae	0.97	Cecidomyiidae	0.95	Yes	Cecidomyiidae	family	4	Macrometazoa	Diptera	1	1	1	1	0	0	0	0	0	0	0	0	0	0	0	1	0	0	0	0	0	0	0	0	0	0	0	0	0	0	0	0	0	0	0	0	0
contig_0912	AACTTTATATTTTATTTTTGGAATTTGATCAGGAATTATTGGAACAATATTAAGAATTTTAATTCGAATAGAATTAAGTACTATTACTCAATTAATTGGAAATGATCAAATTTATAATGTAATTGTAACTGCTCATGCTTTTATTATAATTTTTTTTATAGTAATACCTATTTTAATT	SingSeq_45	Cecidomyiidae	0.97	Cecidomyiidae	0.9	Yes	Cecidomyiidae	family	4	Macrometazoa	Diptera	1	1	1	1	0	0	0	0	0	0	0	0	0	0	1	0	0	0	0	0	0	0	0	0	0	0	0	0	0	0	0	0	0	0	0	0	0
contig_0913	AACTTTATATTTTATTTTTGGCGGATGAGCCAGAATAGTCGGCACTTCATTAAGAATAATCATTCGAACTGAACTAGGACATCCTGGGTCCCTTATTGGTAACGATCAAATTTATAATACCATTGTAACAGCCCATGCCTTTGTAATAATTTTTTTTATGGTTATACCTATTATAATT	SingSeq_46	No_match	NA	Nematocera	0.85	Yes	Psychodidae	family	4	Macrometazoa	Diptera	1	1	1	1	0	0	0	0	0	0	0	0	0	0	1	0	0	0	0	0	0	0	0	0	0	0	0	0	0	0	0	0	0	0	0	0	0
contig_0914	AATTTTATATTTTATCTTTGGAATTTGATCCGGGATAGTAGGAACTTCCTTAAGAGTTTTAATTCGGTTAGAGTTAAGAACTGTAAACGCTCTAATCGGGAATGATCAAATTTACAATATTATTATCACTAGACATGCGTTTATTATAATTTTTTTTATAGTTATACCTATTATAATC	Cluster_113	Insecta	0.9	unclassified_Cecidomyiidae	0.85	Yes	Cecidomyiidae	family	4	Macrometazoa	Diptera	1	0	1	1	0	0	0	0	0	0	0	0	0	0	1	0	0	0	0	0	0	0	0	0	0	0	0	0	0	0	0	0	0	0	0	0	0
contig_0917	AACATTATATTTTTTATTTGGAACTTGATCAGGAATAATTGGGACTTCATTAAGAATACTTATCCGAGCTGAACTAGGACATTCAGGAGCACTAATTAATGACGATCAAATTTACAATGTAATTGTAACTGCTCATGCTTTTGTAATAATTTTTTTTATAGTTATACCAATTTTAATT	SingSeq_210	No_match	NA	Diptera	0.85	Yes	Orthocladiinae	Subfamily	4	Macrometazoa	Diptera	1	1	1	1	0	0	0	0	0	0	0	0	1	0	0	0	0	0	0	0	0	0	0	0	0	0	0	0	0	0	0	0	0	0	0	0	0
contig_0920	TACTTTATATTTCATTTTTGGGGCATGGGCAGGAATAGTAGGGACATCTTTAAGTCTACTGATTCGTGCTGAATTAGGTCAGCCTGGGTCTCTTATTGGTGATGACCAAATTTATAACGTCATTGTGACTGCCCATGCTTTTATTATGATTTTCTTTATAGTTATACCTATTATGATT	Cluster_16	Insecta	0.9	Ecdyonurus	1	Yes	Ecdyonurus_sp1	Genus	5	Macrometazoa	Ephemeroptera	1	1	1	7	0	0	0	0	0	0	0	0	0	0	0	0	0	0	0	0	0	0	0	0	0	0	0	0	0	0	0	0	0	0	0	0	0
contig_0933	AACTTTATATTTAATTTTTGGGGCCATTTCAGGTGTAGCTGGAACTGCTTTATCTTTATATATTCGAATAACATTGGCACAGCCTAATGGTAATTTTTTAGAATATAATCATCACTTATATAATGTTATTGTTACAGGTCATGCTATATTAATGATTTTTTTTATGGTAATGCCAACTTTAATT	Cluster_255	No_match	NA	invertebrate_environmental_sample	0.97	Yes	Bacillariophyta	Phylum	1	Not_Macrometazoa	Not_for_analysis	1	1	1	2	0	0	0	0	0	0	0	0	0	0	0	0	0	0	0	0	0	0	0	0	0	0	0	0	0	0	0	0	0	0	0	0	0
contig_0942	TACCCTTTATTTTATTTTTGGAGCTTGAGCTGGAATAGTAGGAACCTCATTAAGCCTTCTTATTCGGGCTGAATTAGGCCAGCCTGGGTCTTTGATTGGAGATGACCAAATTTATAATGTTATTGTCACTGCCCATGCTTTTATCATGATTTTCTTTATAGTTATGCCAATTATGATT	Cluster_242	No_match	NA	Rhithrogena_sp._3_LV-2010	1	Yes	Rhithrogena_sp._3/sp.8__LV-2010	Genus	5	Macrometazoa	Ephemeroptera	1	1	1	1	0	0	0	0	0	0	0	0	0	0	0	0	0	0	0	0	0	0	0	0	0	0	0	0	0	0	0	0	0	0	0	0	0
contig_0948	AACATTATATTTTATTTTTGGAGTTTGATCAGGAATATTAGGTACTTCTTTAAGTCTATTAATCCGTGCCGAATTGGGTCATCCTGGTTCTCTAATTGGAGACGACCAGATTTATAATGTTATTGTTACAGCCCACGCCTTCATTATAATTTTTTTTATGGTAATGCCTATTATAATT	SingSeq_48	No_match	NA	Neoptera	0.85	Yes	Insecta	Class	2	Not_Macrometazoa	Not_for_analysis	1	0	1	1	0	0	0	0	0	0	0	0	0	0	0	0	0	0	1	0	0	0	0	0	0	0	0	0	0	0	0	0	0	0	0	0	0
contig_0958	AACTCTTTATTTCATATTCGGAGCATGAGCTGGAATAGTAGGAACATCCCTAAGAATACTTATTCGCTCAGAACTCGGAAACCCAGGAGCACTTATTGGAGACGACCAAATCTACAACGTTATTGTTACTGCACACGCTTTTATTATAATTTTTTTCATAGTTATACCAATTATAATT	Cluster_200	No_match	NA	Endopterygota	0.85	Yes	Cerambycidae	family	4	Macrometazoa	Coleoptera	1	1	0	1	0	1	0	0	0	0	0	0	0	0	0	0	0	0	0	0	0	0	0	0	0	0	0	0	0	0	0	0	0	0	0	0	0
contig_0959	AACCTTATATTTTTTATTTGGAATTTGGGCAGGAATAATTGGAACTTCACTAAGAATTTTAATTCGATTAGAATTAAGAACTGTTTCAAATTTAATTGGTAATGATCAAATTTATAATGTAATTGTTACAGCACATGCTTTTATTATAATTTTTTTTATAGTTATACCTATTTTAATT	Cluster_299	Cecidomyiidae	0.98	unclassified_Cecidomyiidae	0.95	Yes	Cecidomyiidae	family	4	Macrometazoa	Diptera	1	1	1	1	0	1	0	0	0	0	0	0	0	0	0	0	0	0	0	0	0	0	0	0	0	0	0	0	0	0	0	0	0	0	0	0	0
contig_0960	AACTTTATATTTTATCTTTGGAGCCTGATCAGGGATAGTTGGAACTTCTCTGAGAATTTTAATTCGAGCTGAATTAGGACATACCGGGGCATTAATTGGAGATGATCAAATTTATAATGTAATTGTAACAGCTCATGCATTTGTCATAATTTTTTTTATAGTAATGCCAATTTTAATT	Cluster_302	No_match	NA	Diptera	0.9	Yes	Orthocladiinae	Subfamily	4	Macrometazoa	Diptera	1	0	1	1	0	1	0	0	0	0	0	0	0	0	0	0	0	0	0	0	0	0	0	0	0	0	0	0	0	0	0	0	0	0	0	0	0
contig_0961	AACCTTATATTTTATTTTTGGAATTTGAGCCGGAATAGTCGGTACTTCTTTAAGCCTTTTAATTCGTTTAGAATTAAGAACTATTAAAAATTTAATTGGTAATGACCAAATTTATAATGTAATTGTAACTGCACATGCTTTTATTATAATTTTTTTTATAGTTATACCGATTTTAATT	Cluster_304	No_match	NA	Cecidomyiidae_sp._BOLD:AAN5186	0.9	Yes	Cecidomyiidae	family	4	Macrometazoa	Diptera	1	1	1	1	0	1	0	0	0	0	0	0	0	0	0	0	0	0	0	0	0	0	0	0	0	0	0	0	0	0	0	0	0	0	0	0	0
contig_0986	TATATATTTTATTTTTGGTATTTGATCTGGTATAGTTGGTATAATGTTAAGAATATTAATTCGTGTTGAGTTAGCACAGCCAGGTTCATTTTTTAATAATGATCAAATATATAATGTAATTGTTACATCTCATGCTTTTATTATAATTTTTTTTATAGTTATACCTATTATAATT	Cluster_305	Cicadellidae	0.95	Empoasca	0.9	No	Cicadellidae	family	4	Macrometazoa	Hemiptera	0	1	1	3	1	0	0	1	0	0	1	0	0	0	0	0	0	0	0	0	0	0	0	0	0	0	0	0	0	0	0	0	0	0	0	0	0
contig_0988	GACACTTTATTTTATTTTTGGTGCTTGATCAGGAATAGTAGGAACATCTCTTAGTATATTAATTCGTGCAGAATTAGGTCATCCAGGAACATTAATTGGTGATGATCAAATCTATAATGTAATTGTAACAGCTCATGCTTTTATTATAATTTTTTTTATAGTTATACCAATTTTAATT	SingSeq_49	No_match	NA	Diptera	0.9	Yes	Chironominae	subfamily	4	Macrometazoa	Diptera	1	0	1	1	0	0	0	0	0	0	0	0	0	1	0	0	0	0	0	0	0	0	0	0	0	0	0	0	0	0	0	0	0	0	0	0	0
contig_0989	AACTCTTTATTTTATTTTTGGGGCTTGAGCCGGTATAGTAGGAACATCCCTAAGAATTCTAATTCGAGCAGAATTGGGACATCCAGGAGCATTAATTGGGGATGACCAAATTTATAATGTAATTGTAACTGCACATGCATTTGTAATAATTTTTTTTATAGTTATACCTATTATAATT	SingSeq_50	No_match	NA	Diptera	0.9	Yes	Diptera	Order	3	Macrometazoa	Diptera	1	0	1	1	0	0	0	0	0	0	0	0	0	1	0	0	0	0	0	0	0	0	0	0	0	0	0	0	0	0	0	0	0	0	0	0	0
contig_0990	TACATTATATTTTATTTTTGGGGCTTGATCAGGGATAGTAGGAACTTCTTTAAGAATTCTTATTCGATTAGAATTAGGACACCCAGGATCATTAATTGGGGATGACCAAATTTATAATGTTATTGTCACAGCTCATGCTTTTGTTATAATTTTTTTTATGGTGATACCAATTTTAATT	SingSeq_51	Diptera	0.9	Smittia	0.9	No	Smittia	Genus	5	Macrometazoa	Diptera	1	1	0	1	0	0	0	0	0	0	0	0	0	1	0	0	0	0	0	0	0	0	0	0	0	0	0	0	0	0	0	0	0	0	0	0	0
contig_0991	TACTTTATACTTTATTTTCGGTGCTTGAGCCGGAATAGTAGGAACTTCTTTAAGAATTATAATTCGAGCTGAACTAGGCCATCCAGGAGCTTTAATTGGAGATGATCAAATTTATAATGTAATTGTAACTGCTCACGCATTTATTATAATTTTTTTTATAGTAATACCTATTATAATA	SingSeq_52	Diptera	0.97	Diptera	0.9	Yes	Diptera	Order	3	Macrometazoa	Diptera	1	1	0	1	0	0	0	0	0	0	0	0	0	1	0	0	0	0	0	0	0	0	0	0	0	0	0	0	0	0	0	0	0	0	0	0	0
contig_0993	ATTATATTTTATTTTTGGAGCTTGAGCTGGTATAGTAGGAACCTCTTTAAGTATTATAATTCGAGCTGAATTAGGACACCCTGGTGCCTTAATTGGTGATGATCAAATTTATAATGTTATTGTAACTGCTCATGCCTTTATTATAATTTTTTTTATAGTTATACCTATTATAATA	SingSeq_53	Anopheles_nuneztovari	0.98	Phoridae	0.95	No	Anopheles_nuneztovari	species	6	Macrometazoa	Diptera	0	1	1	1	0	0	0	0	0	0	0	0	0	1	0	0	0	0	0	0	0	0	0	0	0	0	0	0	0	0	0	0	0	0	0	0	0
contig_0994	AACAATATATTTTATTTTTGGAGCATGGTCAGGATTAGTTGGAATGTCAATAAGAATTCTAATTCGAATGGAACTTGCATGCGCAGGTTCAATAATTGGAAACGATCAAATTTATAATGTAATTGTTACAGCTCATGCTTTTGTAATAATTTTCTTTATAGTTATACCTATTATAATT	Cluster_207	No_match	NA	Endopterygota	0.85	Yes	Diptera	Order	3	Macrometazoa	Diptera	1	1	1	1	0	0	0	0	0	0	0	0	0	1	0	0	0	0	0	0	0	0	0	0	0	0	0	0	0	0	0	0	0	0	0	0	0
contig_0996	AACACTATATTTCATTTTTGGAGCATGAGCAGGAATAGTAGGAACTTCCCTAAGAATTATTGTTCGAGCAGAATTAGGTCATCCAGGAGCACTGATTGGAGATGACCAAATTTACAATGTTATTGTAACAGCACACGCATTCATTATAATTTTCTTCATAGTAATACCTATTATAATT	Cluster_112	Insecta	0.95	Eremoneura	0.9	Yes	Dolichopodidae	family	4	Macrometazoa	Diptera	1	0	1	1	0	0	0	0	0	0	0	0	0	1	0	0	0	0	0	0	0	0	0	0	0	0	0	0	0	0	0	0	0	0	0	0	0
contig_0997	AACCTTATATTTTATTTTCGGGGCTTGATCAGGAATAGTAGGAACTTCCTTAAGAATTTTAATTCGAGCAGAATTAGGGCACGCTGGAGCTTTAATTGGAGACGATCAAATTTATAATGTAATTGTTACTGCTCACGCTTTTGTTATAATTTTTTTTATAGTTATACCTATTTTAATT	SingSeq_54	No_match	NA	Diptera	0.9	Yes	Diptera	Order	3	Macrometazoa	Diptera	1	0	1	1	0	0	0	0	0	0	0	0	0	1	0	0	0	0	0	0	0	0	0	0	0	0	0	0	0	0	0	0	0	0	0	0	0
contig_0998	AACTTTATATTTTATTTTTGGAATTTGATCTGGAATAATTGGTACTGCTTTAAGAATAATTATTCGTATAGAATTAAAACTTCCAGGAGCTTTAATTGGAAATGATCAAATTTATAACGTTGTAGTTACAGCTCACGCTTTTATAATAATTTTTTTTATAGTTATACCAATTATAATT	SingSeq_55	Insecta	0.9	Mycetophilidae	0.9	No	Mycetophilidae	family	4	Macrometazoa	Diptera	1	1	1	1	0	0	0	0	0	0	0	0	0	1	0	0	0	0	0	0	0	0	0	0	0	0	0	0	0	0	0	0	0	0	0	0	0
contig_0999	AACTTTATATTTTATTTTTGGTTCATGAGCAGGAATAATTGGAACTTCAATAAGAGTAATAATTCGAACTGAATTAGGCCATCCGGATTCATTAATCGGAAATGATCAAATTTATAATGTAATTGTTACTGCTCATGCATTTATCATAATTTTTTTTATAGTAATACCTATTATAATA	SingSeq_56	Diptera	0.97	Tachinidae	0.9	Yes	Tachinidae	family	4	Macrometazoa	Diptera	1	1	1	1	0	0	0	0	0	0	0	0	0	1	0	0	0	0	0	0	0	0	0	0	0	0	0	0	0	0	0	0	0	0	0	0	0
contig_1001	TACAATATATTTTATTTTTGGAATTTGATCTGGATTAATTGGAATAATTTTAAGATTATTAATTCGATTAGAATTAAGAACATTAAATTCATTACTTTATAATGATCAAATTTTTAATGTAATTATTACTTCTCATGCTTTTATTATAATTTTTTTTATAGTTATACCTATTTTAATT	Cluster_204	No_match	NA	Cecidomyiidae	0.9	Yes	Cecidomyiidae	family	4	Macrometazoa	Diptera	1	1	1	1	0	0	0	0	0	0	0	0	0	1	0	0	0	0	0	0	0	0	0	0	0	0	0	0	0	0	0	0	0	0	0	0	0
contig_1027	TTTATATTTTATATTTGGTTTATGATCAGCTTTATTAGGTGCTTCTATGAGAATTATTATTCGTTTGAAATTAGGAAATCCTGGATTTATGGGACAAAATGATCAAATTTATAATGTAATGGTTACTGCTCACGCTTTTGTAATGATTTTTTTTATAGTAATACCTATTATAATT	SingSeq_57	No_match	NA	Eupodidae	0.9	No	Eupodidae	family	4	Not_Macrometazoa	Not_for_analysis	0	1	1	1	0	0	1	0	0	0	0	0	0	0	0	0	0	0	0	0	0	0	0	0	0	0	0	0	0	0	0	0	0	0	0	0	0
contig_1044	AACTTTATATTTTATTTTTGGAGCATGATCAAGAATAGTAGGAACTTCTCTTAGAATATTAATTCGGGCAGAATTAGGGTTTCCTAATTCATTAATTGGAAATGACCAAATTTATAATGTAATTGTTACTGCACATGCCTTTATTATAATTTTCTTTATAGTTATACCAATTATAATT	Cluster_298	Sciaridae	0.98	Sciaridae	0.9	No	Sciaridae	family	4	Macrometazoa	Diptera	1	0	1	1	0	0	0	0	0	0	1	0	0	0	0	0	0	0	0	0	0	0	0	0	0	0	0	0	0	0	0	0	0	0	0	0	0
contig_1061	AACTTTGTATCTGATCTTCGGCGCATGAGCAGCTATAGTAGGGACAGCACTAAGTGTAATTATTCGAACAGAGCTTGGTCAACCTGGATCCCTTATCGGAAACGACCAAATCTATAACACTATTGTAACAGCCCATGCGTTTGTAATAATTTTTTTTATAGTAATACCCATTATAATC	Cluster_97	Arthropoda	0.9	Pancrustacea	0.8	Yes	Arthropoda	Phylum	1	Not_Macrometazoa	Not_for_analysis	1	1	0	1	0	0	0	0	0	0	0	0	0	0	0	0	0	0	0	0	0	0	0	0	0	0	0	0	0	0	0	0	0	0	0	0	0
contig_1109	TTTATATTTTCTATTCGGTATTTGATCAGGATTAATTGGAACAATTTTAAGAATTATTATTCGAATTGAATTAAGAACAACAAATAATTTTATTAATAATGATCAAATTTATAATGTAATTGTAACATCTCACGCATTTATTATAATTTTTTTTATAGTTATACCAATTTTAATC	SingSeq_58	Cecidomyiidae	0.97	unclassified_Cecidomyiidae	0.95	Yes	Cecidomyiidae	family	4	Macrometazoa	Diptera	0	1	1	1	0	0	0	0	0	0	1	0	0	0	0	0	0	0	0	0	0	0	0	0	0	0	0	0	0	0	0	0	0	0	0	0	0
contig_1169	ATTATATTTTATTTTTGGAATTTGAGCTGGAATAGTTGGAACTTCATTAAGATTATTAATTCGTGCTGAATTAGGAAATCCAGGATCTCTAATCGGAGATGATCAAATTTATAATACTATTGTAACAGCCCATGCTTTTATTATAATTTTTTTTATAGTAATACCTATTATAATT	SingSeq_59	No_match	NA	Amphipyra_pyramidea	1	No	Amphipyra_pyramidea	species	6	Macrometazoa	Lepidoptera	0	1	1	1	0	0	0	0	0	0	0	0	0	0	0	0	0	0	0	0	0	0	0	0	0	0	0	0	0	0	0	0	0	0	0	0	0
contig_1177	TTTATATTTTATTTTTGGAGCATGATCAAGAATAGTTGGAACTTCACTTAGAATATTAATTCGAGCAGAATTAGGATTCCCTAATTCATTAATTGGAAATGATCAAATTTATAATGTGATTGTTACTGCACATGCTTTTATCATAATTTTTTTTATGGTAATACCAATTATAATT	SingSeq_60	Insecta	0.95	Sciaridae	0.9	No	Sciaridae	family	4	Macrometazoa	Diptera	0	1	1	1	0	0	0	0	0	0	1	0	0	0	0	0	0	0	0	0	0	0	0	0	0	0	0	0	0	0	0	0	0	0	0	0	0
contig_1184	TTTATATTTTATTTTTGGAATTTGAGCAGGAATAGTAGGGACTTCAATAAGTTTATTAATTCGATTAGAATTAAGAACAATTAAAAATTTAATTGGTAATGATCAAATTTATAATGTAATTGTAACCGCCCATGCATTTATTATAATTTTTTTTATAGTTATACCAATTTTAATT	SingSeq_61	Cecidomyiidae	0.96	unclassified_Cecidomyiidae	0.95	Yes	Cecidomyiidae	family	4	Macrometazoa	Diptera	0	1	1	1	0	0	0	0	0	0	0	0	0	1	0	0	0	0	0	0	0	0	0	0	0	0	0	0	0	0	0	0	0	0	0	0	0
contig_1211	TTTATATTTATTGTTTGGTCTTTGGTCTGGTATAGTTGGTACTAGGTTGTCTATGATTATTCGTTTGGAGTTGGCCAAGCCTGGTTACATGCTTGGTGATGGTCAGTTATATAATTCTATTTTAACTGCCCATGCTATTCTAATAATTTTTTTTATGGTTATGCCTAGAATGATT	Cluster_208	No_match	NA	Chromadorea	0.85	No	Chromadorea	Class	2	Parasit	Parasit	0	1	1	1	0	0	0	0	0	0	0	0	0	0	0	0	0	0	0	0	0	0	1	0	0	0	0	0	0	0	0	0	0	0	0	0	0
contig_1212	CCTATATTTAATATTTGGAGGTGTTGCAGGAGTTTTAGGAACAACACTTTCCGTTTTAATTCGTCTAGAGTTAGGTCAAGGAGGAAACCAATTTTTAATGGGAAACAATCAATTATACAACGTAATTGTAACATCCCATGCTTTTGTAATGATTTTTTTTATGGTTATGCCTGTTTTAATA	SingSeq_62	No_match	NA	Stramenopiles	0.8	No	Stramenopiles	Kingdom	0	Not_Macrometazoa	Not_for_analysis	0	1	1	1	0	0	0	0	0	0	0	0	0	0	0	0	0	0	0	0	0	0	1	0	0	0	0	0	0	0	0	0	0	0	0	0	0
contig_1213	ACTATATTTTATTTTTGGAATATGATCTGGAATAATCGGTACTAGATTAAGTTTTTTAATCCGACTAGAGCTAGGACAACCTGGTCTATTTCTTGAAAATGATCAAATATATAATGTAATTGTCACGGCTCATGCATTCATTATAATCTTTTTTCTAATTATACCCATTATAATT	SingSeq_63	No_match	NA	Psocoptera	0.85	No	Psocoptera	Order	3	Macrometazoa	Psocoptera	0	1	1	1	0	0	0	0	0	0	0	0	0	0	0	0	0	0	0	0	0	0	1	0	0	0	0	0	0	0	0	0	0	0	0	0	0
contig_1214	TTTATATTTTATTTTTGGTGCATGGTCCGGGATAGTTGGAACTTCTTTAAGAATGCTAATTCGAACAGAATTAGGAAACCCTGGAAGACTAATTGGAGATGACCAAATTTATAATACTATTGTTACTGCCCATGCATTTATTATAATTTTTTTTATAGTAATACCCATCATAATT	SingSeq_64	No_match	NA	Endopterygota	0.9	Yes	Curculionoidea	superfamily	4	Macrometazoa	Coleoptera	0	1	1	1	0	0	0	0	0	0	0	0	0	0	0	0	0	0	0	0	0	0	1	0	0	0	0	0	0	0	0	0	0	0	0	0	0
contig_1219	TACAATATATTTTATACTAGGAGCTTGAGCAGGTATAGTAGGGACAGCTCTAAGTCTCTTAATTCGAGCAGAACTAGGCCAACCGGGCAGGCTAATCGGCAACGATCAAATCTATAATGTTATCGTAACTGCCCACGCATTTGTTATAATTTTTTTTATAGTTATACCTATTATAATT	SingSeq_65	No_match	NA	Pancrustacea	0.85	Yes	Atyidae	family	4	Macrometazoa	Decapoda	1	1	0	1	0	0	0	0	0	0	0	0	0	0	0	0	0	0	0	0	1	0	0	0	0	0	0	0	0	0	0	0	0	0	0	0	0
contig_1220	TTTATATTTTATTTTTGGTGCTTGAGCTGGTATAGTAGGTACCTCCCTTAGTATCTTAGTACGAGCCGAGTTAGGACATCCAGGAGCTTTAATTGGTGATGATCAAATTTATAATGTAATTGTCACTGCACATGCTTTTGTAATAATTTTTTTTATAGTAATACCTATTTTAATT	SingSeq_66	No_match	NA	Procladius	0.95	No	Procladius	Genus	5	Macrometazoa	Diptera	0	1	1	1	0	0	0	0	0	0	0	0	0	0	0	0	0	0	0	0	0	1	0	0	0	0	0	0	0	0	0	0	0	0	0	0	0
contig_1324	TTTATATTTTATTTTCGGTGCTTGAGCCGGTATAATCGGAACTTCATTAAGAATTTTAATTCGGGCAGAATTAGGGCATCCAGGTGCACTAATTGGAAACGATCAAATTTATAATGTTATTGTAACTGCTCATGCTTTTATTATAATTTTTTTTATAGTTATACCTATTATAATT	SingSeq_67	No_match	NA	Diptera	0.9	No	Nephrotoma_analis	species	6	Macrometazoa	Diptera	0	1	1	1	0	0	0	0	0	0	0	0	0	0	0	0	0	0	0	0	0	0	0	0	0	0	0	0	0	0	0	0	0	0	0	0	0
contig_1328	TTTATACTTGATTTTAGGGGCTTGAGCTGCTATAGTAGGAACTGCTATGAGTGTATTAATTCGGATTGAACTTGGACAGTCGGGGAGATTTATTGGAGATGACCAACTGTATAATGTAATTGTAACAGCTCATGCATTTGTAATAATTTTTTTTATAGTGATACCTATTTTGATT	Cluster_217	No_match	NA	Cyclosa_conica	1	No	Cyclosa_conica	species	6	Macrometazoa	Aranae	0	1	1	1	0	0	0	0	0	0	0	0	0	0	0	0	0	0	0	0	0	0	0	0	0	0	0	0	0	0	0	0	0	0	0	0	0
contig_1353	TTTATATTTTATTTTTGGAATTTGAGCAGGTATAGTAGGAACATCATTAAGATTACTAATTCGAGCTGAATTAGGTAATCCAGGTTCACTAATTGGAGATGATCAAATTTATAATACTATTGTTACAGCTCATGCATTTATTATAATTTTCTTTATAGTTATACCTATTATAATT	Cluster_186	No_match	NA	Spilomelinae	0.99	No	Cydalima_perspectalis	species	6	Macrometazoa	Lepidoptera	0	1	1	2	0	0	0	0	0	0	0	0	0	0	0	0	0	0	0	0	0	0	0	0	0	0	0	0	0	0	0	0	0	0	0	0	0
contig_1354	AAATTTATATTTTATTTTTGGAGCCTGAGCTGGAATAGTAGGTACTTCCCTTAGTATACTTATTCGAGCCGAATTAGGACACCCAGGATCTCTAATTGGAGACGACCAAATTTATAATGTAATTGTTACTGCTCATGCTTTTGTAATAATTTTTTTTATAGTTATACCAATTATAATT	Cluster_63	No_match	NA	Simulium	1	No	Simulium_spp_pseudequinum_lineatum_balcanicum	Genus	5	Macrometazoa	Diptera	1	1	1	1	0	0	0	0	0	0	0	0	0	0	0	0	0	0	0	0	0	0	0	0	0	0	0	0	0	0	0	0	0	0	0	0	0
LFCR_000761	TTTAATATATATTTTGGTTGGTGTGTGGGGAGGATTGATGGGGTTTTCTATAAGGCTACTAATTCGATTAGAGTTAGGGAGAGGGGGAGTTTGGATGGGTAGAGAGGCCATCTATAATGTATTGGTGACTAGACATGCAGTTATGATAGTATTCTTTTTA	Cluster_6	No_match	NA	Pomphorhynchus_tereticollis	1	No	Pomphorhynchus_tereticollis	species	6	Parasit	Parasit	1	0	0	2	0	0	0	0	0	0	0	0	0	0	0	0	0	0	0	0	0	0	0	0	0	0	0	0	0	0	0	0	0	0	0	0	0
LFCR_001113	GACATTATATTTTATTTTTGGGGCATGGGCTGGAGTAGTAGGCTCCTCAATAAGGGTAATTATTCGGTTAGAACTTTCTCAACCAGGCAACCTTCTTGGAGATGACCATTTATATAATGTGCTTGTAACAGCACATGCATTTGTTATAATCTTTTTTATA	Cluster_10	Arthropoda	0.85	Pancrustacea	0.8	Yes	Mysidaceae	family	4	Macrometazoa	Mysida	1	0	0	1	0	0	0	0	0	0	0	0	0	0	0	0	0	0	0	0	0	0	0	0	0	0	0	0	0	0	0	0	0	0	0	0	0
LFCR_001300	GACACTATACTTATTGGCTGGTGCTTGAGCTGGTATGGTTGGGACAGGTTTAAGAATAATTATTCGTTTGGAGCTTGGTCAGCCAGGATCGCTAATTGGGGATGATCAAATCTATAACGTAGTCGTAACGGCTCACGCGTTTGTAATGATTTTCTTTATA	SingSeq_68	No_match	NA	Pancrustacea	0.8	Yes	Harpacticoida	Family	4	Macrometazoa	Copepoda	1	0	0	1	0	0	0	0	0	0	0	0	0	0	0	0	0	0	0	0	0	0	0	0	0	0	0	0	0	0	0	0	0	0	0	0	0
LFCR_001630	TACTTTATACTTTATTTTCGGGGCTTGAGCTGGAATAGTAGGTACATCTCTTAGATTATTAATTCGTGCCGAACTTGGCAATCCCGGCTCACTAATTGGGGATGACCAAATTTATAACGTCATTGTTACGGCGCATGCCTTTATTATAATTTTTTTTATA	Cluster_14	Arthropoda	0.9	Endopterygota	0.85	Yes	Baetis_lutheri	species	6	Macrometazoa	Ephemeroptera	1	0	0	1	0	0	0	0	0	0	0	0	0	0	0	0	0	0	0	0	0	0	0	0	0	0	0	0	0	0	0	0	0	0	0	0	0
LFCR_001756	TACCTTATATTTACTTGCGGGGGCTTGGTCTGGGATAGTTGGGACTGGCTTAAGTATGATTATTCGACTAGAGTTGGGACAGCCAGGGTCTTTAATTGGGAGAGACCAAATTTATAATGTTGTAGTTACAGCACATGCTTTTATTATAATTTTTTTTATA	SingSeq_70	No_match	NA	Calanoida	0.85	No	Calanoida	Order	3	Macrometazoa	Copepoda	1	0	0	1	0	0	0	0	0	0	0	0	0	0	0	0	0	0	0	0	0	0	0	0	0	0	0	0	0	0	0	0	0	0	0	0	0
LFCR_002910	TACTTTGTACTTTGTGTTTGGGGCTTGGGCTGGGATGGTCGGGTCATCTCTCAGGGTGCTGATTCGGCTCGAGCTGGGGCAGCCTGGTAGGTTGATCGGGGATGACCAGATCTACAACGTGATTGTAACAGCGCACGCCTTTGTCATAATCTTTTTTATG	Cluster_25	No_match	NA	Mysidae	0.8	No	Mysini	Genus	5	Macrometazoa	Mysida	1	0	0	1	0	0	0	0	0	0	0	0	0	0	0	0	0	0	0	0	0	0	0	0	0	0	0	0	0	0	0	0	0	0	0	0	0
LFCR_003941	AACTTTATACTTTATTTTTGGTGCTTGAGCAGGAATAGTGGGGACATCCCTAAGCCTATTAATTCGGGCTGAACTTGGCCAGCCCGGCTCCCTGATTGGAGACGACCAAATTTATAATGTGATTGTCACAGCCCACGCCTTCGTAATAATTTTCTTTATA	Cluster_33	Dinocras_cephalotes	1	Dinocras_cephalotes	1	No	Dinocras_cephalotes	species	6	Macrometazoa	Plecoptera	1	0	0	1	0	0	0	0	0	0	0	0	0	0	0	0	0	0	0	0	0	0	0	0	0	0	0	0	0	0	0	0	0	0	0	0	0
LFCR_005797	CACCCTTTATTTTATTTTCGGAATTTGATCAGGTTTAGTAGGATCATCTTTAAGATTTATTATTCGTATAGAATTAAGAACTCCTGGTAGATTTATTGGTAATGATCAAATTTATAATGTAATTGTTACATCTCACGCATTCATTATAATTTTTTTTATA	Cluster_29	Hydropsyche_incognita	1	Hydropsyche_incognita	0.99	No	Hydropsyche_incognita	species	6	Macrometazoa	Trichoptera	1	0	0	3	0	0	0	0	0	0	0	0	0	0	0	0	0	0	0	0	0	0	0	0	0	0	0	0	0	0	0	0	0	0	0	0	0
LFCR_005960	CACCCTCTATCTAGTATTTGGTGCTTGGGCCGGAATAGTGGGCACCGCCCTAAGTCTGCTCATCCGAGCAGAACTAAGCCAACCCGGCGCTCTCCTTGGAGACGACCAGATTTATAACGTGATTGTTACGGCACATGCCTTTGTAATAATCTTCTTTATA	Cluster_50	Zingel_asper	1	Zingel_asper	1	No	Zingel_asper	species	6	Predator	Predator	1	0	0	2	0	0	0	0	0	0	0	0	0	0	0	0	0	0	0	0	0	0	0	0	0	0	0	0	0	0	0	0	0	0	0	0	0
LFCR_008359	AACTCTGTATTTCATCTTCGGAGCCTGATCAGGTATAGTCGGTACATCTCTGAGTTTACTGATTCGAGCAGAACTAGGCCAGCCAGGCTCCTTAATTGGAGATGATCAAATCTATAATGTTATTGTAACAGCGCATGCTTTTGTAATAATTTTCTTTATG	Cluster_34	Perla_marginata	1	Perla_marginata	1	No	Perla_marginata	species	6	Macrometazoa	Plecoptera	1	0	0	2	0	0	0	0	0	0	0	0	0	0	0	0	0	0	0	0	0	0	0	0	0	0	0	0	0	0	0	0	0	0	0	0	0
LFCR_008618	TACTTTGTACTTTGTGTTTGGGGCCTGGGCTGGGATGGTCGGGTCGTCTCTCAGGGTGCTGATTCGGCTCGAGCTGGGGCAGCCTGGCAGGTTGATCGGGGATGACCAGATCTACAACGTGATTGTAACAGCGCACGCCTTTGTTATAATCTTCTTTATG	Cluster_25	Mysidae	0.85	Mysini	0.8	No	Mysini	Genus	5	Macrometazoa	Mysida	1	0	0	3	0	0	0	0	0	0	0	0	0	0	0	0	0	0	0	0	0	0	0	0	0	0	0	0	0	0	0	0	0	0	0	0	0
LFCR_008663	TACTCTATATTTCATTTTTGGTGCTTGGGCAGGTATGGTAGGGACCTCATTAAGACTTTTGATTCGAGCCGAGTTGGGTAACCCGGGTTCATTAATTGGGGACGATCAAATTTATAACGTAATCGTAACTGCTCATGCCTTTATTATGATTTTTTTTATA	Cluster_37	Baetis_rhodani	0.97	Baetis_rhodani	0.99	Yes	Baetis_rhodani	species	6	Macrometazoa	Ephemeroptera	1	0	0	1	0	0	0	0	0	0	0	0	0	0	0	0	0	0	0	0	0	0	0	0	0	0	0	0	0	0	0	0	0	0	0	0	0
LFCR_009097	TACTTTGTACTTTGTGTTTGGGGCCTGGGCTGGGATGGTCGGGTCATCTCTCAGGGTGCTGATTCGGCTCGAGCTGGGGCAGCCTGGCAGGTTGATCGGGGATGACCAGATCTACAACGTGATTGTAACAGCGCACGCCTTTGTTATAATCTTCTTTATG	Cluster_25	Mysidae	0.85	Mysini	0.8	No	Mysini	Genus	5	Macrometazoa	Mysida	1	0	0	3	0	0	0	0	0	0	0	0	0	0	0	0	0	0	0	0	0	0	0	0	0	0	0	0	0	0	0	0	0	0	0	0	0
LFCR_009263	AACTTTATACTTTATTTTTGGTGCTTGAGCAGGAATAGTGGGGACATCCCTAAGCCTATTAATTCGAGCTGAACTTGGCCAGCCCGGCTCCCTGATTGGAGACGACCAAATTTATAATGTGATTGTCACAGCCCACGCCTTCGTAATAATTTTCTTTATA	Cluster_33	Dinocras_cephalotes	0.9937	Dinocras_cephalotes	1	No	Dinocras_cephalotes	species	6	Macrometazoa	Plecoptera	1	0	0	2	0	0	0	0	0	0	0	0	0	0	0	0	0	0	0	0	0	0	0	0	0	0	0	0	0	0	0	0	0	0	0	0	0
LFCR_010391	AACTTTATACTTTATTTTTGGTGCTTGAGCAGGAATAGTGGGGACATCCCTAAGCCTATTAATTCGGGCTGAACTTGGCCAGCCCGGCTCCCTGATTGGAGACGACCAAATCTATAATGTAATTGTCACAGCCCACGCCTTCGTAATAATTTTCTTTATA	Cluster_33	Dinocras_cephalotes	0.97	Dinocras_cephalotes	0.99	No	Dinocras_cephalotes	species	6	Macrometazoa	Plecoptera	1	0	0	1	0	0	0	0	0	0	0	0	0	0	0	0	0	0	0	0	0	0	0	0	0	0	0	0	0	0	0	0	0	0	0	0	0
LFCR_010849	TTTAATATATATTTTGGTTGGTGTGTGGGGAGGATTGATGGGGTTTTCTATAAGGCTACTAATTCGATTAGAGTTAGGGAGAGGGGGAGTTTGGATGGGTAGAGAGGCCATCTATAACGTATTGGTGACTAGGCATGCAGTTATGATAGTATTCTTTTTA	Cluster_6	No_match	NA	Pomphorhynchus_tereticollis	1	No	Pomphorhynchus_tereticollis	species	6	Parasit	Parasit	1	0	0	1	0	0	0	0	0	0	0	0	0	0	0	0	0	0	0	0	0	0	0	0	0	0	0	0	0	0	0	0	0	0	0	0	0
LFCR_010927	TACTCTTTATTTAATATTTGGTGCTATTTCTGCTGTTGCAGGAACAGCTTTGTCATTGTATATTAGAGCTACTTTAGCACAACCTAACTCAAGTTTTTTAGAATATAATCATCATTTATACAATGTAATTGTTACAGGACATGCTCTTATTATGGTTTTTTTTGTA	Cluster_57	No_match	NA	Bacillariophycidae	0.8	No	Bacillariophycidae	Class	2	Not_Macrometazoa	Not_for_analysis	1	0	0	1	0	0	0	0	0	0	0	0	0	0	0	0	0	0	0	0	0	0	0	0	0	0	0	0	0	0	0	0	0	0	0	0	0
LFCR_011726	TACTCTTTATTTAATATTTGGTGCTATTTCTGCTGTTGCAGGAACAGCTTTGTCATTGTATATTAGAACTACTTTAGCACAACCTAACTCAAGTTTTTTAGAATATAATCATCATTTATACAATGTAATTGTTACAGGACATGCTCTTATTATGGTTTTTTTTGTA	Cluster_57	No_match	NA	Eukaryota	0.8	Yes	Bacillariophycidae	Class	2	Not_Macrometazoa	Not_for_analysis	1	0	0	1	0	0	0	0	0	0	0	0	0	0	0	0	0	0	0	0	0	0	0	0	0	0	0	0	0	0	0	0	0	0	0	0	0
LFCR_020796	AACACTTTATTTTATTCTAGGATCATGATCAGGAATATTAGGAATAGCGTTAAGATTACTAATTCGAGCAGAATTAGGAACCCCCGGATCTTTAATTGGAGATGATCAAATTTATAATGTCATTGTAACAGCCCATGCTTTTGTAATAATTTTCTTCATA	Cluster_68	Elmis_rioloides	0.97	Elmis_rioloides	1	No	Elmis_rioloides	species	6	Macrometazoa	Coleoptera	1	0	0	1	0	0	0	0	0	0	0	0	0	0	0	0	0	0	0	0	0	0	0	0	0	0	0	0	0	0	0	0	0	0	0	0	0
LFCR_023426	CACCCTTTATTTAGTATTCGGTGCTTGGGCTGGGATAGTTGGAACAGCCCTTAGCTTGCTGATCCGTGCAGAACTTAGCCAACCTGGCGCTCTTCTCGGTGACGATCAAATCTACAACGTAATCGTAACAGCTCACGCCTTCGTAATAATCTTTTTTATA	SingSeq_74	Pomatoschistus	0.97	Pomatoschistus_minutus	0.99	Yes	Pomatoschistus_minutus	species	6	Macrometazoa	Gobiiformes	1	0	0	6	0	0	0	0	0	0	0	0	0	0	0	0	0	0	0	0	0	0	0	1	1	1	0	0	1	0	0	1	0	0	1	0	0
LFCR_034589	AATGTTATATTTAATTTTTGGTGGTTTAGCTGGTTTAATTGGTACATTTTTTAGTATGTTAATTAGATTAGAATTAGCTTTGCCAGGTACAACAATAATGTATGGAAATTATCAATGGTATAATGTAGTAATAACAGCGCATGCATTTATTATGATTTTTTTTATG	SingSeq_218	No_match	0.8	Eukaryota	0.75	Yes	Eukaryota	Superkingdom	0	Not_Macrometazoa	Not_for_analysis	1	0	0	1	0	0	0	0	0	0	0	0	0	0	0	0	0	0	0	0	0	0	0	0	0	0	0	0	0	0	0	0	0	0	0	0	0
LFCR_046156	TACTTTATACTTTATCTTAGGGGCTTGGGCTAGGGTTGTTGGCACTTCCATGAGAGTAATTATTCGCTCAGAATTAAGCACACCTGGTAATTTAATCGACGACGACCAATTATATAATGTCATAGTTACCGCTCACGCTTTTGTAATAATTTTTTTTATG	SingSeq_219	Gammarus	0.9	Amphipoda	0.8	Yes	Gammarus_pulex	species	6	Macrometazoa	Amphipoda	1	0	0	1	0	0	0	0	0	0	0	0	0	0	0	0	0	0	0	0	0	0	0	0	0	0	0	0	0	0	0	0	0	0	0	0	0
LFCR_046546	TTTGATGTATGTTTTGGTTGGTGTGTGAGGGGGGCTAATGGGGTTTTCTATAAGACTATTAATTCGATTAGAATTAGGGAGAGGAGGGGTTTGGATAGGAAGAGAGGCTGTGTATAATGTTTTAGTAACCAGACACGCTGTTATAATGGTATTTTTTCTA	SingSeq_220	Pomphorhynchus_laevis	0.97	Pomphorhynchus_laevis	1	No	Pomphorhynchus_laevis	species	6	Parasit	Parasit	1	0	0	1	0	0	0	0	0	0	0	0	0	0	0	0	0	0	0	0	0	0	0	0	0	0	0	0	0	0	0	0	0	0	0	0	0
LFCR_052663	AATCCTATATATACTTTTCAGAATTTGAAGTGGCATGGTAGGAACAGGAACAAGACTCTTAATTCGAATAGAACTAGCTCAACCCGGTTCATTCCTAGGTAGAGATCAACTCTATAATACTCTAATTACAGCTCATGCCTTTCTTATAATCTTCTACTTC	SingSeq_77	Tubificoides_benedii	0.97	Tubificoides_benedii	1	No	Tubificoides_benedii	species	6	Macrometazoa	Haplotaxida	1	0	0	1	0	0	0	0	0	0	0	0	0	0	0	0	0	0	0	0	0	0	0	1	0	0	0	0	0	0	0	0	0	0	0	0	0
LFCR_054852	TACTTTATATTTATTAAGAGGAATATGGGCAGGTATGGTGGGGGCAGCTATAAGAGTAATTATTCGATTAGAGTTAGGGCAGCCTGGGAGTTTAATTAAAGATGAGCAGATTTATAACGTTATGGTTACTTCTCATGCTTTTATTATAATTTTTTTTATA	SingSeq_78	No_match	NA	Pancrustacea	0.8	Yes	Arthropoda	Phylum	1	Macrometazoa	Undefined_Arthropoda	1	0	0	2	0	0	0	0	0	0	0	0	0	0	0	0	0	0	0	0	0	0	0	0	0	0	1	0	0	0	0	0	0	0	0	0	1
LFCR_055090	AACATTATATTTATTAAGAGGTATATGGGCAGGGATTATAGGAGCAGCAATAAGAGTGATTATTCGTTTAGAGTTAGGGCAGCCTGGTACTTTAATTAAAGATGAGCAAATTTATAATGTCTTAGTGACTTCTCATGCCTTTATTATAATTTTTTTTATA	Cluster_75	Arthropoda	0.85	Pancrustacea	0.8	Yes	Harpacticidae	Family	4	Macrometazoa	Copepoda	1	0	0	1	0	0	0	0	0	0	0	0	0	0	0	0	0	0	0	0	0	0	0	0	0	0	0	0	0	0	0	0	0	0	0	0	1
LFCR_055959	AACATTATATTTATTAAGAGGTATATGGGCAGGGATTATAGGAGCAGCAATAAGAGTGATTATTCGGTTAGAGTTAGGGCAGCCTGGTACTTTAATTAAAGATGAGCAAATTTATAATGTCTTAGTGACTTCTCATGCCTTTATTATAATTTTTTTTATA	Cluster_75	No_match	0.85	Neoptera	0.8	Yes	Harpacticidae	Family	4	Macrometazoa	Copepoda	1	0	0	1	0	0	0	0	0	0	0	0	0	0	0	0	0	0	0	0	0	0	0	0	0	0	0	0	0	0	0	0	0	0	0	0	1
LFCR_056690	AACTCTTTATTTATTAACGGGAGCCTGGGCAGGGATGAGAGGAACAAGTTTAAGGGTTTTGATTCGTCTAGAGCTCAGACAGCCAGGAGCCTTCCTGGGGAGAGACCAAATTTATAATGTAATTGTCACAGCTCATGCTTTTATTATGATTTTTTTTATA	SingSeq_79	Insecta	0.85	Eukaryota	0.75	Yes	Harpacticoida	Order	3	Macrometazoa	Copepoda	1	0	0	1	0	0	0	0	0	0	0	0	0	0	0	0	0	0	0	0	0	0	0	0	0	0	0	0	0	0	0	0	0	0	0	0	1
LFCR_084925	CACCCTTTATCTAATATTTGCAGCCTTTTCTGGTGTTTTAGGGACCTGCTTTTCTATGCTAATTCGCATGGAACTAGCGCAACCGGGCAACCAAATTTTAGGGGGAAATTACCAACTCTACAACGTAGTGATTACAGCTCACGCCTTCCTGATGATATTTTTTATG	SingSeq_80	No_match	NA	Chlorophyta	0.8	No	Chlorophyta	Phylum	1	Not_Macrometazoa	Not_for_analysis	1	0	0	1	0	0	0	0	0	0	0	0	0	0	0	0	0	0	0	0	0	0	0	0	0	0	0	0	0	0	0	0	0	0	0	0	0
LFCR_085635	AACTTTATACTTCATTTTTGGAGCTTGATCTGGGATAGTAGGTACTTCTCTAAGAATTTTAATCCGAGCAGAATTAGGTCATCCAGGAATATTAATTGGTGATGACCAAATTTACAATGTAATTGTAACAGCTCATGCTTTTGTTATAATTTTTTTTATA	SingSeq_81	No_match	NA	Diptera	0.9	Yes	Tachinidae	family	4	Macrometazoa	Diptera	1	0	0	1	0	0	0	0	0	0	0	0	0	0	0	0	0	0	0	0	0	0	0	0	0	0	0	0	0	0	0	0	0	0	0	0	0
LFCR_085847	CACCTTATACCTTTTATTTGGTGCTTGAGCCGGTATAGTAGGCACTGCACTAAGCTTGCTAATTCGCGCAGAACTGGGTCAACCAGGAGCATTATTAGGAGATGATCAAATCTATAATGTTATTGTAACTGCCCATGCCTTTGTAATAATCTTTTTTATA	SingSeq_211	No_match	NA	Myotis_emarginatus	0.99	No	Myotis_emarginatus	species	6	Predator	Predator	1	0	0	1	0	0	0	0	0	0	0	0	0	0	0	0	0	0	0	0	0	0	0	0	0	0	0	0	0	0	0	0	0	0	0	0	0
LFCR_086435	AACCCTTTACTTCATCTTCGGTGCATGAGCAGGAATACTAGGCACCTCCTTAAGACTTTTAATTCGTGCTGAATTAGGAAACCCCGGATCCCTAATCGGCAATGACCAAATTTACAATGTTATCGTAACTGCACACGCATTCATCATAATTTTCTTTATA	SingSeq_82	No_match	NA	Brachygonus_campadellii	1	No	Brachygonus_campadellii	species	6	Macrometazoa	Coleoptera	1	0	0	1	0	0	0	0	0	0	0	0	0	0	0	0	0	0	0	0	0	0	0	0	0	0	0	0	0	0	0	0	0	0	0	0	0
LFCR_086474	TACTTTATACCTATTATTTGGTGCCTGAGCTGGAATAGTAGGCACCGCCCTCAGCCTATTAATTCGGGCCGAATTAGGTCAGCCTGGAGCCCTTCTAGGTGATGATCAGATTTATAATGTAATTGTCACCGCCCATGCTTTTGTAATAATTTTCTTCATA	SingSeq_212	No_match	NA	Miniopterus_schreibersii	1	No	Miniopterus_schreibersii	species	6	Predator	Predator	1	0	0	1	0	0	0	0	0	0	0	0	0	0	0	0	0	0	0	0	0	0	0	0	0	0	0	0	0	0	0	0	0	0	0	0	0
LFCR_087369	TATCCTTTATCTTATTTTTGGGGCTTTTTCTGGTGTTCTGGGTACAACTATGTCAATTTTAATTCGTATGGAATTGGCACAGCCAGGCAGTCAAATATTATCAGGTAATTATCAATTATATAATGTATTAGTTACAGGTCATGCTTTATTGATGATTTTTTTCATG	SingSeq_83	Eukaryota	0.8	Eukaryota	0.8	Yes	Stramenopiles	Kingdom	0	Not_Macrometazoa	Not_for_analysis	1	0	0	1	0	0	0	0	0	0	0	0	0	0	0	0	0	0	0	0	0	0	0	0	0	0	0	0	0	0	0	0	0	0	0	0	0
LFCR_088198	AACATTATATTTTATTTTTGGAATTTGATCAGGGATAGTAGGAACTTCATTAAGACTTTTAATTCGAGCTGAATTAGGAACCCCTGGGTCTTTAATTGGAGATGATCAAATTTACAATACTATTGTAACTGGTCATGCTTTCATTATAATTTTTTTTATA	SingSeq_84	No_match	NA	Phycita_roborella	1	No	Phycita_roborella	species	6	Macrometazoa	Lepidoptera	1	0	0	1	0	0	0	0	0	0	0	0	0	0	0	0	0	0	0	0	0	0	0	0	0	0	0	0	0	0	0	0	0	0	0	0	0
LFCR_142529	AACTTTATACTTTATTTTTGGTATGTGGTCAGCTTCTTTTGGCTCTAGTCTAAGCTTATTAATCCGGTCAGAATTATCTCAGCCGGGGTTTTTTTTAGGAGATGAACACTTGTATAATATTTTAGTTACTTCCCATGCTTTAGTTATAATTTTTTTTATA	SingSeq_85	No_match	NA	Panarthropoda	0.75	Yes	Tardigrada	Phylum	1	Not_Macrometazoa	Not_for_analysis	1	0	0	1	0	0	0	0	1	0	0	0	0	0	0	0	0	0	0	0	0	0	0	0	0	0	0	0	0	0	0	0	0	0	0	0	0
LFCR_142535	CACCCTATATTTTATTTTTAGAATTTGAAGGGCATTTTTAGGGTCTTCTTTTAGGGGCCTTATCCGGTTAGAATTAATATTACCAGAAAATTTGATTAAAAATGACCAAATTTATAACAGAGTGGTGACCTTACATGCTTTCATTATAATTTTTTTTATA	SingSeq_86	Cunaxidae	0.85	unclassified_Cunaxidae	0.8	No	Acari	subclass	2	Not_Macrometazoa	Not_for_analysis	1	0	0	1	0	0	0	0	1	0	0	0	0	0	0	0	0	0	0	0	0	0	0	0	0	0	0	0	0	0	0	0	0	0	0	0	0
LFCR_143903	AATTCTTTATTTCCTTTTCGCCATATGATCTGGCATAATTGGATCATCTATAAGAATAATTATTCGCCTTGAACTAGGCACATGCCAATCTTTAATTAAAGATGAACAAATCTTTAACTCCTTAGTAACAAGACACGCCTTCATTATAATCTTCTTCATA	SingSeq_87	Cerapachys	1	Formicidae	1	No	Cerapachys	Genus	5	Macrometazoa	Hymenoptera	1	0	0	1	0	0	0	1	0	0	0	0	0	0	0	0	0	0	0	0	0	0	0	0	0	0	0	0	0	0	0	0	0	0	0	0	0
LFCR_144270	CACATTATACTTTATATTCGGGGCATGGGCTGGTATAATCGGCACCTCTTTAAGAATCTTAATTCGAACAGAATTAGGTCATTCAGGAGCCTTAATTGGGAATGATCAAATTTATAATGTAATTGTAACTGCTCACGCATTCGTAATAATTTTTTTCATA	SingSeq_88	No_match	NA	Diptera	0.85	Yes	Diptera	Order	3	Macrometazoa	Diptera	1	0	0	1	0	0	0	0	0	0	0	0	0	1	0	0	0	0	0	0	0	0	0	0	0	0	0	0	0	0	0	0	0	0	0	0	0
LFCR_144331	CACCCTTTATTTTATTTTTGGGGCTTGATCTGGAATAGTGGGAACTTCTCTTAGAATTTTAATTCGAGCTGAATTAGGACACCCCGGTGCCCTGATTGGAGATGACCAAATCTATAATGTAATCGTTACAGCTCACGCATTCGTAATAATTTTTTTTATA	SingSeq_89	No_match	NA	Schizophora	0.9	Yes	Diptera	Order	3	Macrometazoa	Diptera	1	0	0	1	0	0	0	0	0	0	0	0	0	1	0	0	0	0	0	0	0	0	0	0	0	0	0	0	0	0	0	0	0	0	0	0	0
LFCR_144363	AACGCTGTACTTAATATTAGGCCTTTGCGCGGGCGTTTTAGGTACTGCCATATCTTTTATAATTAGAGCGGAATTAGCTAAAATCGGCAGTCCTTTTCTTAAAGGAAATTACCAGTTATACAATGTGTTAGTTACCGCGCACGCGTTTGTTATAATTTTTTTTACA	SingSeq_90	No_match	NA	Eukaryota	0.7	Yes	Lycosidae	family	4	Macrometazoa	Aranae	1	0	0	1	0	0	0	0	1	0	0	0	0	0	0	0	0	0	0	0	0	0	0	0	0	0	0	0	0	0	0	0	0	0	0	0	0
LFCR_144452	TGTTTTATATTTTTTGTTTGGAATTTGATCAGGATTAGTAGGAACTTCTTTAAGAATATTAATTCGAATTGAATTAGGAACAATTAGGGCTTTAATTAACAATGATCAAATTTATAATGTAATTGTTACAGCTCATGCTTTTATTATAATTTTTTTTATA	SingSeq_91	Cecidomyiidae	0.9	unclassified_Cecidomyiidae	0.9	Yes	Cecidomyiidae	family	4	Macrometazoa	Diptera	1	0	0	1	0	0	0	0	0	0	1	0	0	0	0	0	0	0	0	0	0	0	0	0	0	0	0	0	0	0	0	0	0	0	0	0	0
LFCR_144496	AATTTTATATTTTATATTTGCCATATGAGCTGGAATAATTGGCTCATCAATAAGAATGATCATTCGACTTGAACTAGGATCCTGTGGATCCTTAATCAATAATGATCAAATCTATAATTCAATTATCACAGGTCATGCATTTATTATAATTTTCTTTATA	SingSeq_92	Pseudomyrmex	0.98	Formicidae	0.9	No	Pseudomyrmex	Genus	5	Macrometazoa	Hymenoptera	1	0	0	1	0	0	1	0	0	0	0	0	0	0	0	0	0	0	0	0	0	0	0	0	0	0	0	0	0	0	0	0	0	0	0	0	0
LFCR_144893	AACAATGTATTTTGTATTTGGTATCTGAGCAGGAATAATAGGAGCATCAATAAGTGTAATAATTCGAATAAAACTATCACACGCATCTTTATTTGGCCAAAACGATCAAACTTATAATGTAATAGTAACAACACATGCATTTGTAATAATTTTTTTTATA	SingSeq_93	Tydeidae	0.85	unclassified_Tydeidae	0.85	No	Tydeidae	family	4	Not_Macrometazoa	Not_for_analysis	1	0	0	1	0	0	0	0	0	1	0	0	0	0	0	0	0	0	0	0	0	0	0	0	0	0	0	0	0	0	0	0	0	0	0	0	0
LFCR_145269	TATCTGTTACTTTATTTTTGGGGCTTTTGCTGGGATTATTGGAACTTTGTTTTCTGTGATTATTCGTTTGGAATTATCGCAACCTGGAAATCAGATTTTATTAGGTAATCATCAATTTTATAATGTATTAATTACTGCGCATGCTTTTATTATGATTTTTTTTATG	SingSeq_94	No_match	NA	Eukaryota	0.8	Yes	Eukaryota	Superkingdom	0	Not_Macrometazoa	Not_for_analysis	1	0	0	1	0	0	0	0	1	0	0	0	0	0	0	0	0	0	0	0	0	0	0	0	0	0	0	0	0	0	0	0	0	0	0	0	0
LFCR_145355	GATACTATATTTTATATTTGGTATTTGATCAGGAATAATCGGTTCAAGATTAAGAATAATTATTCGTATAGAATTAGGAACCCCTTCTCAATTAATTAATAATGACCAAATTTACAACACAATTGTAACAACTCATGCTTTTATTATAATTTTTTTTATA	SingSeq_95	No_match	NA	Cynipoidea	0.9	Yes	Hymenoptera	Order	3	Macrometazoa	Hymenoptera	1	0	0	1	0	1	0	0	0	0	0	0	0	0	0	0	0	0	0	0	0	0	0	0	0	0	0	0	0	0	0	0	0	0	0	0	0
LFCR_145548	AACTTTATACTTCATCCTAGGGGTATGATCAAGAATGTTAGGAACATCCTTCAGAATATTAATTCGAATTGAATTAGGAACTCCAAATTCACTAATCGGTAACGATCAAATCTATAATGTAATAGTTACATCACATGCATTCATTATAATTTTCTTTATA	SingSeq_96	No_match	NA	Endopterygota	0.8	Yes	Polyphaga	Suborder	3	Macrometazoa	Coleoptera	1	0	0	1	0	0	0	0	0	0	0	0	0	1	0	0	0	0	0	0	0	0	0	0	0	0	0	0	0	0	0	0	0	0	0	0	0
LFCR_145640	AATTTTATATTTTTTATTTGGAATTTGATCAGGTATACTTGGAACTTCATTAAGTATATTAATTCGATTTGAATTAAGAACTATTAATTTATTAATTGGTAATGATCAAATTTATAATGTTATTGTTACTGCACATGCATTCATTATAATTTTTTTTATA	SingSeq_97	Diptera	0.9	unclassified_Cecidomyiidae	0.9	Yes	Cecidomyiidae	family	4	Macrometazoa	Diptera	1	0	0	1	0	0	0	0	0	0	0	0	0	1	0	0	0	0	0	0	0	0	0	0	0	0	0	0	0	0	0	0	0	0	0	0	0
LFCR_145994	GATATTATATTTTACTTTTGCATTATGATCCGAAATATTAGGCTCATCAATAAGAATAATTATTCGTTTAAAATTAGGCACATGTAACTTATTAATTATAAATAATCAAGTATTTAATGTTTTAGTTACAAGTCACACTTTTATTATAATTGTTTTATA	SingSeq_98	Formicidae	0.8	Formicidae	0.8	No	Formicidae	family	4	Macrometazoa	Hymenoptera	1	0	0	1	0	0	0	1	0	0	0	0	0	0	0	0	0	0	0	0	0	0	0	0	0	0	0	0	0	0	0	0	0	0	0	0	0
LFCR_146399	TACTTTATACCTTATACTTGGATCTTTTTCAGGAGTGTTGGGAACATTAATATCATTTATTATTCGTGCAGAATTAGCTACAATTGGGTCGTCAGTTTTGCAAGAAGATTATGAAACGTATAATGTTTTGGTTACCGCTCATGCGTTTACAATAATTTTTTTTATA	SingSeq_99	No_match	NA	Arthropoda	0.7	No	Leptoceridae	family	4	Macrometazoa	Trichoptera	1	0	0	1	0	0	0	0	0	0	0	1	0	0	0	0	0	0	0	0	0	0	0	0	0	0	0	0	0	0	0	0	0	0	0	0	0
LFCR_146915	AACCCTTTATTTTATTTTTGGGGCCTGATCTGGAATAGTTGGAACTTCTTTAAGAATCTTAATTCGAGCGGAATTGGGTCATTCGGGAGCATTAATTGGCGATGATCAAATTTATAATGTAATTGTAACTGCCCATGCTTTTGTTATAATTTTTTTTATA	SingSeq_100	No_match	NA	Chironomidae	0.9	Yes	Orthocladiinae	Subfamily	4	Macrometazoa	Diptera	1	0	0	1	0	0	0	0	0	0	1	0	0	0	0	0	0	0	0	0	0	0	0	0	0	0	0	0	0	0	0	0	0	0	0	0	0
LFCR_148044	AACTCTCTACTTTATTTTCGGAGCTTGATCAGGAATCCTTGGATCCTCTTTAAGGAGGCTCATCCGACTAGAACTCTCCCAACCCGGCAGATTCCTTGGAAGGGATCAAATCTACAATGTAATCGTAACTGCTCACGCCTTTGTAATAATTTTCTTTATA	SingSeq_101	No_match	NA	Bilateria	0.75	Yes	Bilateria	Kingdom	0	Not_Macrometazoa	Not_for_analysis	1	0	0	1	0	0	0	0	0	0	0	1	0	0	0	0	0	0	0	0	0	0	0	0	0	0	0	0	0	0	0	0	0	0	0	0	0
LFCR_148528	CACTTTATATCTTATACTTGGAACCTTTTCGGGAGTATTAGGGACATTAATATCGTTTATTATTCGCGCAGAATTAGCCACAATTGGATCATCAGTTTTGCAAGAAGATTATGAAACATATAATGTTTTAGTTACGGCTCATGCGTTTACTATAATTTTTTTTATA	SingSeq_102	No_match	NA	Neoptera	0.7	Yes	Leptoceridae	family	4	Macrometazoa	Trichoptera	1	0	0	1	0	0	0	0	0	0	0	1	0	0	0	0	0	0	0	0	0	0	0	0	0	0	0	0	0	0	0	0	0	0	0	0	0
LFCR_148702	AACTTTGTATTTTTTGTTTGGATTGTGATCTGGTATATTAGGTACTAGGATGTCTCTTATTATTCGTATAGAGTTAGCTAAACCTGGATTTTTTCTTGGTAATGGTCAGCTTTATAATTCTATTATTACTGCTCATGCATTGTTAATAATTTTTTTTATG	SingSeq_202	No_match	NA	Rhabditida	0.85	No	Rhabditida	Genus	5	Parasit	Parasit	1	0	0	1	0	0	0	0	1	0	0	0	0	0	0	0	0	0	0	0	0	0	0	0	0	0	0	0	0	0	0	0	0	0	0	0	0
LFCR_149683	TTTTGTCTATTTTATTTTCGGGTTTTGTTCTGCTGTTATCGGGACCCTTTTATCACTTTTTATTCGTTTAGAGTTATCTGCTCCGGGTAGCCAATTTTTTATGGGTAACTCACAACTATATAATGTTGTTGTAACCGCACATGCGTTTATTATGATTTTCTTTATG	SingSeq_103	No_match	NA	Oomycetes	0.75	No	Oomycetes	Class	2	Not_Macrometazoa	Not_for_analysis	1	0	0	1	0	0	0	0	1	0	0	0	0	0	0	0	0	0	0	0	0	0	0	0	0	0	0	0	0	0	0	0	0	0	0	0	0
LFCR_150722	TACCTTATATTTAGGATTTGGATTATTTAGTGGGGTGGTAGGCACTGCATTATCTTTTGTTATTAGATTAGAGTTGGCTATGCCAGGTAGTCATATTTTATTGGGTAATTATCAATTATACAATGTACTAGTTACAGCCCATGCTTTTATTATGATTTTTTTCATG	SingSeq_104	No_match	NA	Eukaryota	0.75	Yes	Stramenopiles	Kingdom	0	Not_Macrometazoa	Not_for_analysis	1	0	0	1	0	0	0	0	1	0	0	0	0	0	0	0	0	0	0	0	0	0	0	0	0	0	0	0	0	0	0	0	0	0	0	0	0
LFCR_181141	CACCCTTTATTTAATCTTTGGTGCATGAGCCGGCATAGTAGGCACTGCTTTAAGCTTACTTATCCGTGCAGAGCTAAGCCAACCGGGCTCTCTCCTGGGTGACGACCAAATCTATAACGTTGTTGTCACAGCCCATGCTTTTGTAATAATTTTCTTTATA	SingSeq_213	No_match	NA	Clupeocephala	0.85	No	Teleost	Infraclass	2	Predator	Predator	1	0	0	5	0	0	0	0	0	0	0	0	0	0	0	0	0	1	1	1	0	1	1	0	0	0	0	0	0	0	0	0	0	0	0	0	0
LFCR_182657	TAGTCTTTATTTTCTTTTTGGTTTTTGGTCAGGTCTTTTGGGATCTAGTTTATCTGTTATTATCCGTTTGGAGTTATCTAAACCTGGTGTTTTTTTAGATAATGGTCAACTTTATAATAGTATTATTACTTCTCATGCTTTGTTAATAATTTTTTTTATG	SingSeq_214	No_match	NA	Ecdysozoa	0.85	Yes	Ecdysozoa	superphylum	1	Not_Macrometazoa	Not_for_analysis	1	0	0	1	0	0	0	0	0	0	0	0	0	0	0	0	0	1	0	0	0	0	0	0	0	0	0	0	0	0	0	0	0	0	0	0	0
LFCR_184758	AATACTTTACTTTATCTTTGCAATCTGATCTGGAATAATTGGATCCTCTATAAGGCTAATTATCCGATTAGAACTTGGATCCTGTAATTCCTTAATTAATAACGATCAAATTTATAACTCATTAGTTACAAGACATGCTTTTATTATAATCTTCTTTATA	SingSeq_105	No_match	NA	Pheidole_sp._a_RA0557	0.98	No	Pheidole_sp._a_RA0557	Genus	5	Macrometazoa	Hymenoptera	1	0	0	1	0	0	0	0	0	0	0	0	0	0	0	0	0	0	0	0	0	1	0	0	0	0	0	0	0	0	0	0	0	0	0	0	0
LFCR_184986	AATTCTTTACTTTATTTTTGCTATCTGAGCAGGAATAATTGGCTCATCAATAAGAATAATTATTCGATTAGAATTAGGTTCTTGCAACTCAATTATTAATAATGACCAAATTTATAATACTTTAGTAACAAGTCATGCCTTTGTCATAATTTTTTTTATA	SingSeq_106	Formicidae	1	Formicidae	0.9	No	Formicidae	family	4	Macrometazoa	Hymenoptera	1	0	0	4	0	0	0	0	0	0	0	0	0	0	0	0	0	1	0	0	1	1	1	0	0	0	0	0	0	0	0	0	0	0	0	0	0
MFZR_000169	TTTATACTTTGTGTTTGGAGCTTGGTCTGGAATAGTCGGCTCCTCTCTAAGGTTTTTAATTCGTCTAGAGTTAGGGCAACCTGGCTCATTAATTGGGGATGATCAGATCTACAATGTAGTTGTGACAGCTCATGCTTTCGTTATAATCTTCTTTATGGTGATACCTGCTATAATT	Cluster_119	Eukaryota	0.85	Pterygota	0.8	No	Mysidae	Family	4	Macrometazoa	Mysida	0	1	0	1	0	0	0	0	0	0	0	0	0	0	0	0	0	0	0	0	0	0	0	0	0	0	0	0	0	0	0	0	0	0	0	0	0
MFZR_000226	TTTGTATTTAATATTTGCTGTTTTAGCTGGAATTATAGGAACATATTTTTCAGGTTTAATTAGATTAGAATTAGCATACCCGGGAAATGGAGTATTTCATGGTGACTACCAACTATATAATGTTGTAGTTACCGCGCACGCATTTATAATGATTTTTTTTCTTGTAATGCCTGCAATGATT	SingSeq_221	No_match	NA	Eukaryota	0.75	Yes	Amoebozoa	Kingdom	0	Not_Macrometazoa	Not_for_analysis	0	1	0	1	0	0	0	0	0	0	0	0	0	0	0	0	0	0	0	0	0	0	0	0	0	0	0	0	0	0	0	0	0	0	0	0	0
MFZR_000327	TCTATATTTCATCTTCGGTGCTATTGCTGGAGTGATGGGCACATGCTTCTCAGTACTGATTCGTATGGAATTAGCACGACCCGGCGATCAAATTCTTGGTGGGAATCATCAACTTTATAATGTTTTAATAACGGCTCACGCTTTTTTAATGATCTTTTTTATGGTTATGCCGGCGATGATA	Cluster_120	Rubus_allegheniensis	1	Rosales	1	No	Magnoliophyta	class	2	Not_Macrometazoa	Not_for_analysis	0	1	0	1	0	0	0	0	0	0	0	0	0	0	0	0	0	0	0	0	0	0	0	0	0	0	0	0	0	0	0	0	0	0	0	0	0
MFZR_000819	ATTATACCTTATCTTTTCTCTTTTCTCAGGTTTACTTGGAACAGCATTTTCAGTTTTAATAAGACTTGAATTATCTGGACCTGGTGTTCAGTACATAGCAGACAATCAGTTATACAATAGTATTATTACAGCACACGCAATATTAATGATTTTCTTTATGGTTATGCCAGCAATGATT	Cluster_123	No_match	NA	leotiomyceta	0.8	No	Ascomycota	Phylum	1	Not_Macrometazoa	Not_for_analysis	0	1	0	1	0	0	0	0	0	0	0	0	0	0	0	0	0	0	0	0	0	0	0	0	0	0	0	0	0	0	0	0	0	0	0	0	0
MFZR_002613	TCTCTATTTCATCTTCGGTGCCATTGCTGGAGTGATGGGCACATGCTTCTCAGTACTGATTCGTATGGAATTAGCACGACCCGGCGATCAAATTCTTGGTGGGAATCATCAACTTTATAATGTTTTAATAACGGCTCACGCTTTTTTAATGATCTTTTTTATGGTTATGCCGGCGATGATA	Cluster_120	Salix_eriocephala	1	fabids	1	No	Magnoliophyta	class	2	Not_Macrometazoa	Not_for_analysis	0	1	0	2	0	0	0	0	0	0	0	0	0	0	0	0	0	0	0	0	0	0	0	0	0	0	0	0	0	0	0	0	0	0	0	0	0
MFZR_002659	TCTCTATCTTATGTTTGGGGCATTTTCTGGAATTTTGGGAACCTGCTTCTCTGCTCTTATAAGGTTGGAACTTTCACAGCCGGGAGATCAGATACTAGGGGGAAACTACCAGCTCTACAACGTAATAATAACAGCGCATGCCTTTCTTATGATATTCTTCATGGTTATGCCTGCAATGATT	Cluster_122	No_match	NA	Viridiplantae	0.75	No	Chlorophyta	Phylum	1	Not_Macrometazoa	Not_for_analysis	0	1	0	2	0	0	0	0	0	0	0	0	0	0	0	0	0	0	0	0	0	0	0	0	0	0	0	0	0	0	0	0	0	0	0	0	0
MFZR_003089	TCTATATTTCATCTTCGGTGCCATTGCTGGAGTGATGGGCACATGCTTCTCAGTACTGATTCGTATGGAATTAGCACGACCCGGCGATCAAATTCTTGGTGGGAATCATCAACTTTATAATGTTTTAATAACGGCTCACGCTTTTTTAATGATCTTTTTTATGGTTATGCCGGCGATGATA	Cluster_120	No_match	NA	Pentapetalae	1	No	Magnoliophyta	class	2	Not_Macrometazoa	Not_for_analysis	0	1	0	1	0	0	0	0	0	0	0	0	0	0	0	0	0	0	0	0	0	0	0	0	0	0	0	0	0	0	0	0	0	0	0	0	0
MFZR_004328	TTTATATTTATTAGCGGGAATGTGGTCAGGAATGGTTGGAACCGGTTTAAGAATAATTATTCGAATAGAGCTTGGCCAGGCTGGAAGACTTATCGGGGATGATCAAATTTATAATGTAGTAGTCACCGCCCACGCTTTTATTATAATTTTTTTCATAGTTATACCAATTTTAATT	Cluster_126	No_match	NA	Acartia_tonsa	1	No	Acartia_tonsa	species	6	Macrometazoa	Copepoda	0	1	0	2	0	0	0	0	0	0	0	0	0	0	0	0	0	0	0	0	0	0	0	0	0	0	0	0	0	0	0	0	0	0	0	0	0
MFZR_004854	TTTATACTTTGTGTTTGGAGCTTGGGCTGGAATAGTCGGCTCCTCTCTAAGGGTTTTAATTCGTCTAGAGTTAGGGCAACCTGGCTCATTAATTGGGGATGATCAGATCTACAATGTAGTTGTGACAGCTCATGCTTTCGTTATAATCTTCTTCATGGTGATACCTGCTATAATT	Cluster_119	No_match	NA	Mysidae	0.85	No	Mysidae	Family	4	Macrometazoa	Mysida	0	1	0	2	0	0	0	0	0	0	0	0	0	0	0	0	0	0	0	0	0	0	0	0	0	0	0	0	0	0	0	0	0	0	0	0	0
MFZR_005017	AATGTATTTAATGTTTGCTTTATTTTCTGGTTTAATAGGTACAGCTTTCTCTGTTTTAATTAGATTAGAATTAGCTGCACCTGGTGTACAATACATATCAGATAATCAAGTATATAATAGTATTATAACAGCTCACGCTATTTTAATGATTTTCTTTATGGTTATGCCAGCATTAATT	SingSeq_109	No_match	NA	Penicillium_bialowiezense	1	No	Penicillium_bialowiezense	species	6	Not_Macrometazoa	Not_for_analysis	0	1	0	2	0	0	0	0	0	0	0	0	0	0	0	0	0	0	0	0	0	0	0	0	0	0	0	0	0	0	0	0	0	0	0	0	0
MFZR_006975	TTTATACTTATTATTTGCTGTTTTAGCAGGAGTTGTAGGAACATATTTTTCTGCTTTAATCAGAATAGAGTTAGCATATCCTGGTAATGGAATTTTTAACGGTAATTTTCAACTTTATAATGTTGTAGTAACAGCGCATGCTTTTATTATGATTTTCTTTTTAGTAATGCCAGCAATGATT	SingSeq_228	No_match	NA	Eukaryota	0.8	Yes	Eukaryota	Superkingdom	0	Not_Macrometazoa	Not_for_analysis	0	1	0	2	0	0	0	0	0	0	0	0	0	0	0	0	0	0	0	0	0	0	0	0	0	0	0	0	0	0	0	0	0	0	0	0	0
MFZR_010569	TTTATACTTTGTGTTTGGAGCTTGGGCTGGAATAGTCGGCTCCTCTCTAAGGGTTTTAATTCGTCTAGAGTTAGGGCAACCTGGCTCATTAATTGGGGATGATCAGATCTACAATGTAATTGTAACAGCTCATGCTTTCGTTATAATCTTCTTTATGGTGATACCTGCTATAATT	Cluster_119	No_match	NA	Mysidae	0.85	No	Mysidae	Family	4	Macrometazoa	Mysida	0	1	0	2	0	0	0	0	0	0	0	0	0	0	0	0	0	0	0	0	0	0	0	0	0	0	0	0	0	0	0	0	0	0	0	0	0
MFZR_013209	TTTATATTTGATTTTTGCAGGAATTTCAGGTATATCTGGAACAGTTTTATCGCTATATATACGATATACATTAGCGTATCCTAGCTCATCGTTTTTAGAATACAATCACCATTTATACAATGTTATAGTAACAGGCCACGCTTTTTTAATGATATTTTTTTTAGTAATGCCAGCCTTAATT	Cluster_121	No_match	NA	Bacillariophycidae	0.75	No	Bacillariophycidae	Class	2	Not_Macrometazoa	Not_for_analysis	0	1	0	1	0	0	0	0	0	0	0	0	0	0	0	0	0	0	0	0	0	0	0	0	0	0	0	0	0	0	0	0	0	0	0	0	0
MFZR_015485	TTTGTATTTTATTATTGGAATTTGATCTGGTTTCTTAGGGGCTAGAATTAGTTTAATTATTCGAACAGAGTTGGGAATAGTGGGGAGAATTATTATGGATGAACAAATTTATAATGCTATGGTAACAGCACATGCTTTCTTAATAATTTTTTTTTTTGTAATGCCTGTGGCTGTG	Cluster_138	Philodina_flaviceps	0.9821	Philodina_flaviceps	0.98	No	Philodina_flaviceps	species	6	Not_Macrometazoa	Not_for_analysis	0	1	0	1	0	0	0	0	0	0	0	0	0	0	0	0	0	0	0	0	0	0	0	0	0	0	0	0	0	0	0	0	0	0	0	0	0
MFZR_017128	TTTATATTTAATTTTTGCAGCAATTTCGGGAATTGCTGGGACTGTATTATCATTATACATTAGAGCTACTTTAACAAGTCCTAATTCGACTTTTTTAGATTATAATTATCATCTTTATAATGTTATTGTTACAGGTCATGCTTTTTTAATGATTTTCTTTTTGGTAATGCCTGCTTTAATA	Cluster_149	Eukaryota	0.8	Bacillariophycidae	0.8	No	Bacillariophycidae	Class	2	Not_Macrometazoa	Not_for_analysis	0	1	0	2	0	0	0	0	0	0	0	0	0	0	0	0	0	0	0	0	0	0	0	0	0	0	0	0	0	0	0	0	0	0	0	0	0
MFZR_017798	CCTTTACCTCGTATTCGGTGCCTGAGCCGGAATAGTAGGAACTGCTTTAAGCCTTCTTATTCGAGCCGAATTAAGCCAACCCGGATCACTTCTAGGCGATGACCAAATTTATAATGTTATTGTTACTGCTCACGCCTTCGTGATGATCTTCTTTATAGTAATGCCCATCCTTATT	SingSeq_222	Barbus	0.97	Barbus_barbus	1	No	Barbus_barbus	species	6	Macrometazoa	Cypriniformes	0	1	0	1	0	0	0	0	0	0	0	0	0	0	0	0	0	0	0	0	0	0	0	0	0	0	0	0	0	0	0	0	0	0	0	0	0
MFZR_018332	TCTTTATTTAATATTTGCACTATTTTCTGGATTAATTGGAACAGCGTTTTCTGTTTTAATAAGAATGGAGTTAAGCGGACCTGGCGTACAATATATAGGTGATAACCAATTATTTAATAGCATTGTAACAGCACATGCATTATTAATGATTTTCTTCATGGTTATGCCTGCATTAATT	SingSeq_112	No_match	NA	Opisthokonta	0.85	Yes	Fungi	Kingdom	0	Not_Macrometazoa	Not_for_analysis	0	1	0	1	0	0	0	0	0	0	0	0	0	0	0	0	0	1	0	0	0	0	0	0	0	0	0	0	0	0	0	0	0	0	0	0	0
MFZR_022956	TCTCTACTTTATCTTCGGGGTCTGAGCCGGCTTTATCGGCTTAGCCCTCTCCCTTCTGATCCGTCTTGAGTTGGGTACCGTAGGTCCCTGACTTGCTGACGAGCACCTCTATAACGTGATCGTTACCGCCCACGCCTTTGTTATGATTTTCTTCATGGTGATGCCCATCTCCATA	SingSeq_223	No_match	NA	Bilateria	0.7	Yes	Rotifera	Phylum	1	Not_Macrometazoa	Not_for_analysis	0	1	0	1	0	0	0	0	0	0	0	0	0	0	0	0	0	0	0	0	0	0	0	0	0	0	0	0	0	0	0	0	0	0	0	0	0
MFZR_029288	TCTTTATTTTATTTTCGGTGTTTGAGCTGGCTTTATTGGCCTCTCTCTCTCCCTCCTAATTCGCCTTGAATTAGGTACAATCGGTCCCTGACTGGCCGATGAGCATCTTTACAATGTTATTGTCACAGCTCATGCTTTTGTTATGATTTTCTTCATGGTTATGCCTATCTCTATA	Cluster_157	No_match	NA	Lophotrochozoa	0.75	No	Rotifera	Phylum	1	Not_Macrometazoa	Not_for_analysis	0	1	0	1	0	0	0	0	0	0	0	0	0	0	0	0	0	0	0	0	0	0	0	0	0	0	0	0	0	0	0	0	0	0	0	0	0
MFZR_039621	CCTTTATTTTATTTTCGGTATTTGATCAGGTCTCGTAGGATCATCTCTTAGATTTATTATTCGAATAGAATTAAGAACTCCTGGTAGATTTATTGGCAACGATCAAATCTATAACGTAATTGTTACATCTCATGCATTTATTATAATTTTTTTCATAGTTATACCAATTATAATT	Cluster_151	No_match	NA	Hydropsyche_pellucidula	1	No	Hydropsyche_pellucidula	species	6	Macrometazoa	Trichoptera	0	1	0	1	0	0	0	0	0	0	0	0	0	0	0	0	0	0	0	0	0	0	0	0	0	0	0	0	0	0	0	0	0	0	0	0	0
MFZR_048163	CCTTTATTTTATTTTCGGTATCTGATCAGGTCTAGTAGGATCATCACTTAGATTTATTATTCGAATAGAATTAAGAACTCCTGGTAGATTTATTGGCAACGACCAAATTTATAACGTAATTGTTACATCTCATGCATTTATTATAATTTTTTTTATAGTTATACCAATCATAATT	Cluster_136	Hydropsyche_pellucidula	0.97	Hydropsyche_pellucidula	0.99	No	Hydropsyche_pellucidula	species	6	Macrometazoa	Trichoptera	0	1	0	1	0	0	0	0	0	0	0	0	0	0	0	0	0	0	0	0	0	0	0	0	0	0	0	0	0	0	0	0	0	0	0	0	0
MFZR_073618	ACTATACCTTATCTTTGCAGTATTTTCAGGACTACTGGGAACAATGTTCTCAGTACTAATTCGTGCGGAACTAGCTGCTCCAGGTGTACAAGTACTTGGAGGTAACCATCATCTATTTAATGTTATCATTACTGCACATGCTTTCCTAATGATCTTCTTTATGGTAATGCCTGCTCTAATG	SingSeq_116	No_match	NA	Opisthokonta	0.8	Yes	Opisthokonta	Kingdom	0	Not_Macrometazoa	Not_for_analysis	0	1	0	1	0	0	0	0	0	0	0	0	0	0	0	0	1	0	0	0	0	0	0	0	0	0	0	0	0	0	0	0	0	0	0	0	0
MFZR_113170	ACTTTATATTATTTTTTCTCTTTGAGCTGGAATATTAGGTTCAGCAATAAGTATAATTATTCGAATTGAATTAAGTCAACCTGGAAGATTTATTAATAATGATCAAATTTTTAACACTTTCGTTACAAGTCATGCTTTTGTAATAATTTTTTTTATAGTTATACCTGCTCTTATT	SingSeq_117	No_match	NA	Arthropoda	0.8	Yes	Acari	subclass	2	Not_Macrometazoa	Not_for_analysis	0	1	0	1	0	0	0	0	0	0	0	0	0	0	0	0	0	0	0	0	0	0	0	0	0	0	0	0	0	0	0	0	0	0	0	0	0
MFZR_113185	ATTATATTTAATGTTTTCATTATTTTCAGGATTAATCGGAACAGCGTTTTCAGTATTAATAAGATTAGAATTGTCTGGACCAGGTGTTCAATATATTTCAGATAATCAATTATATAATAGTATTATAACAGCTCACGCTATAATGATGATTTTCTTTATGGTTATGCCAGCTTTAATA	SingSeq_118	No_match	NA	Phialocephala_fortinii	0.97	No	Phialocephala_fortinii	species	6	Not_Macrometazoa	Not_for_analysis	0	1	0	1	0	0	0	0	0	0	0	0	0	0	0	0	0	0	0	0	0	0	0	0	0	0	0	0	0	0	0	0	0	0	0	0	0
MFZR_113950	CTTATACTTTATTTTCGGAATTTGAGCAGGAATAATCGGCACATCCTTAAGACTTTTAATTCGGGCAGAATTAGGTAACCCAGGATCTTTAATTGGAGATGATCAAATTTATAATACAATTGTAACAGCTCATGCTTTTATTATAATTTTTTTTATAGTTATACCAATTATAATT	SingSeq_119	No_match	NA	Oegoconia_caradjai	1	No	Oegoconia_caradjai	species	6	Macrometazoa	Lepidoptera	0	1	0	1	0	0	0	0	0	0	0	0	0	0	0	0	0	0	0	0	0	0	0	0	0	0	0	0	0	0	0	0	0	0	0	0	0
MFZR_113979	TTTATATCTAATTTTTGGTGCTTGGGCCGCTATAGTAGGAACTGCAATAAGAGTATTGATTCGAATTGAGTTAGGTCAGCCAGGAAGGTTTATCGGTGATGATCAGCTTTACAACGTGATTGTAACAGCACATGCATTTGTAATGATTTTTTTTATGGTAATACCAATTTTAATT	SingSeq_120	No_match	NA	Araneus_angulatus	0.98	No	Araneus_angulatus	species	6	Macrometazoa	Aranae	0	1	0	1	0	0	0	0	0	0	0	0	0	0	0	0	0	0	0	0	0	0	0	0	0	0	0	0	0	0	0	0	0	0	0	0	0
MFZR_114072	CCTTTACCTTCTATTTGGAGCCTGAGCCGGAATGGTAGGCACGGCCCTTAGCTTGCTAATTCGTGCCGAATTGGGCCAACCAGGGGCTCTGCTAGGAGATGACCAGATTTATAATGTAATTGTTACTGCTCATGCCTTTGTGATAATTTTCTTCATAGTTATGCCTATTATAATT	SingSeq_215	Eptesicus_serotinus	1	Eptesicus	1	No	Eptesicus_serotinus	species	6	Predator	Predator	0	1	0	1	0	0	0	0	0	0	0	0	0	0	0	0	0	0	0	0	0	0	0	0	0	0	0	0	0	0	0	0	0	0	0	0	0
MFZR_114914	CCTTTATCTTTTATTTGGTGCCTGAGCTGGCATGGTAGGCACCGCACTGAGCCTGCTAATTCGTGCTGAATTAGGTCAACCTGGGGCATTGCTTGGGGACGATCAGATTTATAATGTAATTGTGACAGCCCATGCTTTTGTAATAATTTTTTTCATAGTAATGCCTATTATGATT	SingSeq_216	No_match	NA	Pipistrellus_pipistrellus	0.99	No	Pipistrellus_pipistrellus	species	6	Predator	Predator	0	1	0	1	0	0	0	0	0	0	0	0	0	0	0	0	0	0	0	0	0	0	0	0	0	0	0	0	0	0	0	0	0	0	0	0	0
MFZR_115213	ACTTTATTTAATTTTTGGTGCATGAGCAGGAATAATTGGTACTTCCTTGAGACTTTTAATTCGAACTGAATTAGGAAACCCTGGATCCTTAATTGGAGACGACCAAATTTATAATGTAATTGTAACAGCACATGCTTTTATTATAATTTTTTTTATAGTTATACCTATTGTTATT	SingSeq_121	No_match	NA	Nacerdes_carniolica	1	No	Nacerdes_carniolica	species	6	Macrometazoa	Coleoptera	0	1	0	1	0	0	0	0	0	0	0	0	0	0	0	0	0	0	0	0	0	0	0	0	0	0	0	0	0	0	0	0	0	0	0	0	0
MFZR_117371	CCTTTACTTCATTTTTGGGGCCTGAGCAAGAATGGTGGGAACATCTATAAGAGTTCTTATTCGATCCGAATTAGGAAACCCAGGATCTCTTATTGGAGATGACCAAATTTACAATGTAATTGTAACGGCACATGCATTTATTATAATCTTCTTCATAGTTATACCAATTATAATT	SingSeq_122	No_match	NA	Prionus_coriarius	1	No	Prionus_coriarius	species	6	Macrometazoa	Coleoptera	0	1	0	1	0	0	0	0	0	0	0	0	0	0	0	0	0	0	0	0	0	0	0	0	0	0	0	0	0	0	0	0	0	0	0	0	0
MFZR_139002	TTTATACTTAATTTTTGCTCTATTCTCAGGGTTGTTAGGAACAGCTTTTTCTGTATTAATTAGATTAGAGTTATCTGGGCCAGGGGTTCAATATATAGCAGATAATCAACTATACAACAGTATTATTACTGCACATGCAATTATTATGATATTTTTTATGGTAATGCCTGCTATGATA	SingSeq_123	No_match	NA	leotiomyceta	0.85	No	Ascomycota	Phylum	1	Not_Macrometazoa	Not_for_analysis	0	1	0	1	0	0	0	0	0	0	0	0	0	0	0	0	0	0	0	0	0	0	0	0	0	0	0	0	0	0	0	0	0	0	0	0	0
MFZR_164851	ACTTTATATAATTTTTGGATCATTTGCTGGAATTATGGGAACTGTTTTTTCTGTGGTAATACGACTTGAATTATCATCAGCAGATTTTAGTGTATTACATTTTAATAATCAACTGTATAATGCAATCGTTACTGGTCACGCTTTTATTATGATTTTTTTTTTTATAATGCCTATAATGATT	SingSeq_124	Eukaryota	0.75	Eukaryota	0.7	Yes	Eukaryota	Superkingdom	0	Not_Macrometazoa	Not_for_analysis	0	1	0	1	0	0	0	0	0	0	0	1	0	0	0	0	0	0	0	0	0	0	0	0	0	0	0	0	0	0	0	0	0	0	0	0	0
MFZR_165045	ACTATATTTTATTTTTGGAGCTTGATCAGGAATAGTGGGTACCTCCCTTAGTATTCTTATTCGAACTGAATTAGGTCATCCAGGAGCTTTAATTGGAGACGATCAAATTTATAATGTAATTGTAACAGCTCATGCTTTTGTTATAATTTTTTTTATAGTAATACCTATTTTAATT	SingSeq_125	No_match	NA	Chironomidae	0.9	No	Tanypodinae	Subfamily	4	Macrometazoa	Diptera	0	1	0	1	0	1	0	0	0	0	0	0	0	0	0	0	0	0	0	0	0	0	0	0	0	0	0	0	0	0	0	0	0	0	0	0	0
MFZR_165183	TCTTTACTTCATTTTTGGATCATGGGCAGGAATAGTAGGAACTTCTCTAAGACTTTTAATTCGAGCAGAATTAGGAACTCCTGGATCTTTAATTGGAGACGATCAAATTTACAATGTAATTGTTACAGCCCATGCATTTATTATAATTTTCTTCATAGTAATACCAATTATAATT	SingSeq_126	No_match	NA	Endopterygota	0.9	No	Polyphaga	Suborder	3	Macrometazoa	Coleoptera	0	1	0	1	0	0	0	0	0	0	0	0	0	0	1	0	0	0	0	0	0	0	0	0	0	0	0	0	0	0	0	0	0	0	0	0	0
MFZR_165195	TTTGTATTTAATCTTTGCTTTATTTGCTGGTTTAATCGGAACTTCCTTTTCCATTTTAATTCGTTTAGAATTAACTGCTCCTGGAGTTCAGTTTTTACATGGCAATCATCAGTTATATAATGTTATTATTACGGCCCATGCCTTTGTTATGATCTTCTTTATGGTCATGCCTGCTATGATC	SingSeq_127	No_match	NA	Eukaryota	0.75	Yes	Eukaryota	Superkingdom	0	Not_Macrometazoa	Not_for_analysis	0	1	0	1	0	0	0	0	0	0	0	1	0	0	0	0	0	0	0	0	0	0	0	0	0	0	0	0	0	0	0	0	0	0	0	0	0
MFZR_165303	TTTATACCTAATGTTTGCATTATTTGCGGGATTAGTTGGTACAGCTTTTTCTGTATTAATAAGAATTGAATTAAGTTCTCCTGGTGTGCAATACATAGGAGATAACCAATTATACAACAGTATAATTACAGCTCACGCTATAGTAATGATATTCTTTATGGTTATGCCTGCTATGATA	SingSeq_128	No_match	NA	Fungi	0.85	No	Fungi	Kingdom	0	Not_Macrometazoa	Not_for_analysis	0	1	0	1	0	0	0	0	1	0	0	0	0	0	0	0	0	0	0	0	0	0	0	0	0	0	0	0	0	0	0	0	0	0	0	0	0
MFZR_165363	ACTTTATTTCCTTTTTGGCGCCCTTTCCGGCGTAATGGGAACATTATTGAGCGTACTAATTCGTTTAGAATTATCAACACCAGCTAATGCTTTCTTATTGGGTAACAATCAACTTTATAACGTTATTGTTACAGCACATGCTTTTATTATGATTTTCTTTTTGGTTATGCCAGTGATGGTT	SingSeq_129	No_match	NA	Eukaryota	0.75	Yes	Eukaryota	Superkingdom	0	Not_Macrometazoa	Not_for_analysis	0	1	0	1	0	0	0	0	1	0	0	0	0	0	0	0	0	0	0	0	0	0	0	0	0	0	0	0	0	0	0	0	0	0	0	0	0
MFZR_165602	TTTATATTTAATTTTTGCTTTTTTAGCAGGATTAATAGGTACTTTTTTATCAGTATTAATTAGACTAGAATTAACAGATATTGGCTCAGTGATTTTAAATTATAATTATCAACTTTATAATGTTATAATAACAGCACATGCTTTAATTATGATATTTTTTATGGTAATGCCAGCTTTAATG	SingSeq_130	No_match	NA	Endopterygota	0.75	Yes	Amoebozoa	Kingdom	0	Not_Macrometazoa	Not_for_analysis	0	1	0	1	0	0	0	0	0	0	0	0	0	0	1	0	0	0	0	0	0	0	0	0	0	0	0	0	0	0	0	0	0	0	0	0	0
MFZR_166104	TATATACTTTATTTTTGGAATTTGAGCTGGAATAATTGGTTCAATATTAAGAATTTTAATTCGATTAGAATTAAGAACTTTAGATAATTTAATTAAAAATGATCAAATTTATAATGTTATAATTACAGCTCATGCTTTCATTATAATTTTTTTTATAGTTATACCTATTTTAATT	SingSeq_131	Cecidomyiidae	0.95	Cecidomyiidae	0.85	Yes	Cecidomyiidae	family	4	Macrometazoa	Diptera	0	1	0	1	0	0	0	0	0	0	0	0	0	0	0	1	0	0	0	0	0	0	0	0	0	0	0	0	0	0	0	0	0	0	0	0	0
MFZR_166366	TCTTTATTTCATATTCGGAACATGAGCTGGAATAGTAGGAACATCCCTAAGAATACTTATTCGCTCAGAACTCGGAAACCCGGGAGCACTTATTGGAGACGACCAAATCTACAACGTTATTGTTACTGCACACGCTTTTATTATAATTTTTTTCATAGTTATACCAATTATAATT	Cluster_200	No_match	NA	Endopterygota	0.85	Yes	Cerambycidae	family	4	Macrometazoa	Coleoptera	0	1	0	1	0	1	0	0	0	0	0	0	0	0	0	0	0	0	0	0	0	0	0	0	0	0	0	0	0	0	0	0	0	0	0	0	0
MFZR_166554	TTTATATTTTATCTTCGGGGTATGATCAAGAATAGTATGAACCTTCCTTAGAATATTAATTCGGGCTGAATTAGGATTTCCTAATTCATTAATTGGAAATGACCAAATTTATAATGTGATTGTTATTGTTAACGCATTTATCATAATTTTTTTAATGGTAATACCAATTATAATT	SingSeq_132	No_match	NA	Sciaridae	0.85	No	Sciaridae	family	4	Macrometazoa	Diptera	0	1	0	1	0	0	0	0	0	0	1	0	0	0	0	0	0	0	0	0	0	0	0	0	0	0	0	0	0	0	0	0	0	0	0	0	0
MFZR_166935	TTTGTATTTTATTATTGGAATTTGATCAGGGTTTTTGGGCGCAAGATTAAGAATGGTAATTCGTACAGAACTTGGGATAGTAGGTAGAATTATTATAGATGAGCAGATTTACAATTCTATGGTTACTGCTCATGCTTTTTTGATAATTTTTTTTTTTGTCATACCTGTGGCTGTA	Cluster_203	Bdelloidea	0.9	Bdelloidea	0.85	No	Bdelloidea	Class	2	Not_Macrometazoa	Not_for_analysis	0	1	0	1	0	0	0	0	0	0	0	0	0	0	0	1	0	0	0	0	0	0	0	0	0	0	0	0	0	0	0	0	0	0	0	0	0
MFZR_167239	TTTATACCTAATATTTGCCTTATTTTCAGGTTTAATAGGTACAGCTTATTCTGTATTAATAAGATTAGAATTATCAGGTCCAGGAGTGCAATTTATTGCTGATAATCAATTGTATAACACTATAATAACTGCGCATGCTATAGTTATGATATTTTTCATGGTTATGCCTGCTATGATA	SingSeq_133	No_match	NA	Eurotiales	0.85	No	Ascomycota	Phylum	1	Not_Macrometazoa	Not_for_analysis	0	1	0	1	0	0	0	0	1	0	0	0	0	0	0	0	0	0	0	0	0	0	0	0	0	0	0	0	0	0	0	0	0	0	0	0	0
MFZR_167337	ACTGTACTTTATTTTTGGTGTATGATCAGGTATAGTTGGAGCAAGTTTAAGAGCTCTTATTCGATTAGAATTAGGGACCCCCTCACAATTAATTAATAATGACCAAATTTACAATACTATTGTAACAACCCATGCATTTGTAATAATTTTTTTTATAGTTATACCTATCATAGTT	SingSeq_134	No_match	NA	Cynipoidea	0.85	No	Hymenoptera	Order	3	Macrometazoa	Hymenoptera	0	1	0	1	0	0	0	1	0	0	0	0	0	0	0	0	0	0	0	0	0	0	0	0	0	0	0	0	0	0	0	0	0	0	0	0	0
MFZR_167500	ATTATATTTAATTTTTGCGATATTTTCAGGATTATTAGGTACAGCTTTCTCTGTTCTAATAAGAATGGAATTAAGTGGACCTGGTATTCAATATATAACAGATAATCAATTATATAATAGTATCATTACAGCTCACGCTTTATTAATGATATTTTTTATGGTTATGCCTGCTTTAATA	SingSeq_135	No_match	NA	Fungi	0.85	No	Fungi	Kingdom	0	Not_Macrometazoa	Not_for_analysis	0	1	0	1	0	0	0	0	1	0	0	0	0	0	0	0	0	0	0	0	0	0	0	0	0	0	0	0	0	0	0	0	0	0	0	0	0
MFZR_167515	TTCTTATTTAATAGTTGCTTTATTCTCAGGTTTATTAGGAACTGCTTTTTCTGTTCTTATAAGACTTGAACTTAGTGGACCAGGAGTACAATTTATCACAGACAATCAATTATATAATAGTATTATTACAGCTCATGCTTTATTAATGATATTCTTTATGGTTATGCCAGCTTTAATA	SingSeq_136	No_match	NA	Sordariomycetes	0.85	No	Sordariomycetes	Class	2	Not_Macrometazoa	Not_for_analysis	0	1	0	1	0	0	0	0	1	0	0	0	0	0	0	0	0	0	0	0	0	0	0	0	0	0	0	0	0	0	0	0	0	0	0	0	0
MFZR_167921	TTTATATATTATGTTAGGTACCATTGCTGGTGTTCTAGGAACGACTTTTTCTGTAATCATAAGAATAGAGCTTTCTTCACCAGATTTTAGTATTTTAAATTTTAATGCTCAGTTATATAATTCAATTGTTACTGCACATGGTTTGTTAATGATTTTTTTCTTTATAATGCCTGTTATGATC	SingSeq_137	No_match	NA	Eukaryota	0.7	Yes	Eukaryota	Superkingdom	0	Not_Macrometazoa	Not_for_analysis	0	1	0	1	0	0	0	0	0	0	1	0	0	0	0	0	0	0	0	0	0	0	0	0	0	0	0	0	0	0	0	0	0	0	0	0	0
MFZR_168446	TTTATATTTTATTATTGGGGTGTGATCTGGATTTTTAGGTGCGAGGATTAGATTAGTAATTCGTACTGAGTTAGGGATGGTAGGTAGGATTATTATGGATGAGCAGATTTATAATTCTATGGTAACAGCTCATGCTTTTTTAATAATTTTTTTTTTGTTATACCTGTTGCAGTA	Cluster_206	Bdelloidea	0.9	Bdelloidea	0.9	No	Bdelloidea	Class	2	Not_Macrometazoa	Not_for_analysis	0	1	0	1	0	0	0	0	1	0	0	0	0	0	0	0	0	0	0	0	0	0	0	0	0	0	0	0	0	0	0	0	0	0	0	0	0
MFZR_168545	ATTATATTTAATATTTGCAGTTTTTGCTGGAATGTTAGGTACAGCCTTTTCTGTTTTAATTAGACTAGAACTGGCACAACCAGGTGTACAATTTTTACAAGGAGATCATCAATTATATAATGTAATAATAACTGCTCATGCTTTTATTATGATCTTCTTTATGGTTATGCCTGCAATGGTA	SingSeq_138	Agaricales	0.9	Eukaryota	0.8	No	Agaricales	Order	3	Not_Macrometazoa	Not_for_analysis	0	1	0	2	0	1	0	1	0	0	0	0	0	0	0	0	0	0	0	0	0	0	0	0	0	0	0	0	0	0	0	0	0	0	0	0	0
MFZR_168644	ATTATATTTTATTTTTGGGGCTTGATCCGGAATAGTTGGAACTTCACTAAGAATGTTAATTCGAGCAGAATTAGGTTGTCCTGGAACTTTTATTGGTGATGACCAAATTTATAACGTAATTGTTACAGCACATGCTTTTATTATAATTTTTTTTATAGTTATACCAATTTTAATT	SingSeq_139	No_match	NA	Chironomidae	0.9	No	Chironominae	subfamily	4	Macrometazoa	Diptera	0	1	0	1	0	0	0	1	0	0	0	0	0	0	0	0	0	0	0	0	0	0	0	0	0	0	0	0	0	0	0	0	0	0	0	0	0
MFZR_168824	ATTATATTTTATTTTTGGAGCATGAGCTGGAATAGTAGGTACTTCTTTAAGTATTATAATTCGAGCCGAATTAGGACACCCTGGTGCTCTAATTGGTGATGACCAAATTTATAATGTAATTGTTACTGCACATGCATTTATTATAATTTTTTTTATAGTAATACCTATTATAATA	SingSeq_140	No_match	NA	Phoridae_sp._BOLD:ACD3394	0.98	No	Phoridae_sp._BOLD:ACD3394	family	4	Macrometazoa	Diptera	0	1	0	1	0	0	0	0	0	0	0	0	0	0	0	1	0	0	0	0	0	0	0	0	0	0	0	0	0	0	0	0	0	0	0	0	0
MFZR_168978	TTTGTATTTTATTATTGGAATTTGATCAGGGTTTTTGGGCGCAAGATTAAGAATGGTAATTCGTACAGAACTTGGGATAGTAGGTAGAATTATTATAGATGAGCAGATTTACAATTCTATGGTTACTGCTCATGCTTTTTTGATAATTTTTTTTTTGTCATACCTGTGGCTGTA	Cluster_203	Bdelloidea	0.9	Bdelloidea	0.85	No	Bdelloidea	Class	2	Not_Macrometazoa	Not_for_analysis	0	1	0	1	0	0	0	0	0	0	0	0	0	0	0	1	0	0	0	0	0	0	0	0	0	0	0	0	0	0	0	0	0	0	0	0	0
MFZR_170294	TTTATATTTACTTTTTGGTGCATTTTCTGGAATGATTGGAACTGCATTTAGCGTTATTATCAGAATGGAATTAGCTGCTCCAGGTAGTGTTTTCTTAGCTGGTGATTATCAATTCTATAATGTTATTGTAACTGCTCATGCTCTTTTAATGATTTTCTTTATGGTTATGCCTATTATGATG	SingSeq_141	No_match	NA	Eukaryota	0.75	Yes	Eukaryota	Superkingdom	0	Not_Macrometazoa	Not_for_analysis	0	1	0	1	0	0	0	0	0	0	0	1	0	0	0	0	0	0	0	0	0	0	0	0	0	0	0	0	0	0	0	0	0	0	0	0	0
MFZR_171448	TTTATATTTTATATTTGGAACATTTAGTGGAACCTTAGGAACTCTTTTATCTGTCATAATTCGTCTTGAATTATCAGTCCCAGGTAATCAATTTTTAAATGGCAACCAACAACTATATAATGTAATTGTAACAGCACATGCATTATTAATGATCTTTTTTATGGTTATGCCAATTTTAATA	SingSeq_142	No_match	NA	Eukaryota	0.75	Yes	Eukaryota	Superkingdom	0	Not_Macrometazoa	Not_for_analysis	0	1	0	1	0	0	0	0	0	0	0	0	0	0	0	1	0	0	0	0	0	0	0	0	0	0	0	0	0	0	0	0	0	0	0	0	0
MFZR_171712	GCTATATCTAATATTTGGTGCAATAGCTGGCGTAATTGGAACGACGTTATCCGTAATGATCCGTATAGAATTAGCGGCACCCGGAAATCAACTATTTGCAGGCAATCATCAGTTATATAATGTAGTTGTTACAGCACATGCCTTCATTATGATTTTCTTTATGGTAATGCCTATTCTAATA	SingSeq_143	No_match	NA	Oomycetes	0.8	No	Oomycetes	Class	2	Not_Macrometazoa	Not_for_analysis	0	1	0	1	0	0	0	0	0	0	0	0	0	0	1	0	0	0	0	0	0	0	0	0	0	0	0	0	0	0	0	0	0	0	0	0	0
MFZR_171956	TCTTTATTTCATATTCGGGGCATGAGCTGGAATAGTAGGAACATCCCTAAGAATACTTATTCGCTCAGAACTCGGAAACCCGGGAGCACTTATTGGAGACGACCAAATCTACAACGTTATTGTTACTGCACACGCTTTTATTATAATTTTTTTCATAGTTATACCAATTATAATT	Cluster_200	No_match	NA	Endopterygota	0.85	Yes	Cerambycidae	family	4	Macrometazoa	Coleoptera	0	1	0	1	0	1	0	0	0	0	0	0	0	0	0	0	0	0	0	0	0	0	0	0	0	0	0	0	0	0	0	0	0	0	0	0	0
MFZR_187055	TCTCTATCTTATGTTTGGGGCATTCTCAGGAATACTGGGGACCTGCTTTTCTGCCCTGATAAGACTGGAGCTATCGCAGCCAGGGAACCAGATACTGGGCGGCAACTACCAGCTCTACAATGTCATAATAACAGCGCACGCATTCCTGATGATATTTTTCATGGTTATGCCTGCAATGATT	SingSeq_144	Trebouxiophyceae	NA	Eukaryota	0.75	No	Trebouxiophyceae	family	4	Not_Macrometazoa	Not_for_analysis	0	1	0	1	0	0	0	0	0	0	0	0	0	0	0	0	0	0	0	0	0	0	1	0	0	0	0	0	0	0	0	0	0	0	0	0	0
MFZR_191986	TTTATATTTAATTTTTGGGGCTTGGTCCGCTATAGTTGGAACAGCATTTAGTGTATTAATTCGGTTGGAATTAGGGCAGCCTGGGAGATTAATTGGTGATGATCAGATTTATAATGTTATAGTTACCGCCCATGCTTTTATTATGATTTTTTTTATAGTTATACCTATTATAATT	Cluster_110	No_match	NA	Collembola	0.85	No	Collembola	Order	3	Macrometazoa	Collembola	0	1	0	1	0	0	0	0	0	0	0	1	0	0	0	0	0	0	0	0	0	0	0	0	0	0	0	0	0	0	0	0	0	0	0	0	0
MFZR_205446	TTTATATTTAATTTTTGCTTTATTTTCAGGATTACTAGGTACAGCTTTTTCTGTATTAATTAGATTAGAACTTAGCGGTCCTGGAGTACAATTTATATCTAATAATCAACTATATAATAGTATTATTACAGCTCATGCTATATTAATGATATTCTTTATGGTTATGCCTGCTTTAATA	SingSeq_145	No_match	NA	Hypocreomycetidae	0.9	No	Ascomycota	Phylum	1	Not_Macrometazoa	Not_for_analysis	0	1	0	1	0	0	0	0	0	0	0	0	0	0	0	0	0	0	0	0	0	0	1	0	0	0	0	0	0	0	0	0	0	0	0	0	0
MFZR_206130	TATGTACATACTATTTGGATTATGAGGAGGAATAGTAGGATTATCTTTATCTATACTAATTCGAGTAATCTTAATATCTCCTTGATCTTTTAATACAAATGGTTTAATTAATGAATTTTACAATACAATTGTTTCAGCTCATGCTATTGCTATAATTTTTTTTATGGTTATACCTATTTTACTA	SingSeq_146	No_match	NA	Endopterygota	0.75	Yes	Insecta	Class	2	Macrometazoa	Undefined_Insecta	0	1	0	1	0	0	0	0	0	0	0	0	0	0	0	0	0	1	0	0	0	0	0	0	0	0	0	0	0	0	0	0	0	0	0	0	0
MFZR_207491	CCTTTACCTTATTTACGCCATTGTCGGAGGGATTCTGGGAGGGGGGCTTTCCATTATCATGCGGATGCAGCTTGCACACCCGGGAAGCCTTGTCCTGGGTTCAAATTATCAGCTTTACAACGTCATTATCACGGCCCACGGGCTTTTGATGATCTTCTTTATGGTGATGCCGGCCCTCATT	SingSeq_147	No_match	NA	NA	NA	Yes	NA	NA	0	Not_Macrometazoa	Not_for_analysis	0	1	0	1	0	0	0	0	0	0	0	0	0	0	0	0	0	1	0	0	0	0	0	0	0	0	0	0	0	0	0	0	0	0	0	0	0
MFZR_208028	TATGTATATTATTCTTGCAATAATTGCTGGTTTAATAGGAGGGGCGTTCTCTGTTCTTTTTAGAATACAATTAGCGATGCCGGCCTCAAATTTTCTTGGTGGTGATTATCAATTTTATAATGTTTTAATTACTGCACATGCTCTGATCATGGTATTTTTTATGATTATGCCAGCATTATTT	SingSeq_148	No_match	NA	Pancrustacea	0.75	Yes	Arthropoda	Phylum	1	Macrometazoa	Undefined_Arthropoda	0	1	0	1	0	0	0	0	0	0	0	0	0	0	0	0	0	1	0	0	0	0	0	0	0	0	0	0	0	0	0	0	0	0	0	0	0
MFZR_208452	CCTCTATTTGGTATTTGGTGCTTGAGCTGGCATAGTCGGAACAGCCCTCAGTTTACTCATTCGGGCTGAATTAAGTCAACCCGGCTCACTTTTAGGAGATGACCAAATCTACAACGTAATCGTTACAGCTCATGCCTTTGTAATAATTTTTTTTATGGTTATGCCTGTCATAATC	SingSeq_149	No_match	NA	Euteleostomi	0.85	Yes	Chordata	Phylum	1	Macrometazoa	Vertebrata	0	1	0	1	0	0	0	0	0	0	0	0	0	0	0	0	0	1	0	0	0	0	0	0	0	0	0	0	0	0	0	0	0	0	0	0	0
MFZR_209538	TCTTTATTTAATATTTGCATTATTTTCAGGATTATTAGGGACAGCATTTTCTGTTTTAATAAGAATGGAATTAAGTGGACCAGGAGTTCAATACATTTCCGATAATCAATTGTATAATAGTATTGTTACAGCTCACGCTATATTAATGATATTTTTTATGGTTATGCCAGCATTAATA	SingSeq_150	No_match	NA	Fungi	0.85	No	Fungi	Kingdom	0	Not_Macrometazoa	Not_for_analysis	0	1	0	1	0	0	0	0	0	0	0	0	0	0	0	0	0	1	0	0	0	0	0	0	0	0	0	0	0	0	0	0	0	0	0	0	0
MFZR_210007	TTTATATTTATTGTTTGGTCTTTGGTCTGGTATAGTTGGTACTAGGTTGTCTATGATTATTCGTTTGGAGTTGGCCAAGCCTGGTTACATGCTTGGTGATGGTCAGTTATATAATTCTATTTTAACCGCCCACGCTATTCTAATAATTTTTTTTATGGTTATGCCTAGAATGATT	Cluster_208	No_match	NA	Chromadorea	0.8	No	Chromadorea	Class	2	Parasit	Parasit	0	1	0	1	0	0	0	0	0	0	0	0	0	0	0	0	0	1	0	0	0	0	0	0	0	0	0	0	0	0	0	0	0	0	0	0	0
MFZR_232379	TCTGTATTTGATCTTTGCTGCATTCTCTGGTCTTCTTGGAACTGCTTTCTCATTGCTTATTCGAATGGAGTTGGCACAACCGGGGAATCAGGTGCTGCATGGAAATCATCAACTTTATAATGTTATCATCACAGCACACGCCTTGCTCATGATCTTTTTTATGTTGATGCCTGCTATGGTG	SingSeq_151	No_match	NA	Eukaryota	0.75	Yes	Eukaryota	Superkingdom	0	Not_Macrometazoa	Not_for_analysis	0	1	0	1	0	0	0	0	0	0	0	0	0	0	0	0	0	0	0	0	0	0	1	0	0	0	0	0	0	0	0	0	0	0	0	0	0
MFZR_232450	TTTATATTTAATATTTGCTTTATTTTCAGGATTATTAGGAACAGCCTTTTCTGTATTAATAAGATTAGAGCTTAGTGGTCCTGGAGTACAGTTTATATCTAATAACCAATTATATAACAGTATTATAACAGCTCATGCTATATTAATGATATTCTTTATGGTTATGCCTGCTTTAATC	SingSeq_152	No_match	NA	Hypocreales	0.9	No	Ascomycota	Phylum	1	Not_Macrometazoa	Not_for_analysis	0	1	0	1	0	0	0	0	0	0	0	0	0	0	0	0	0	0	0	0	0	0	1	0	0	0	0	0	0	0	0	0	0	0	0	0	0
MFZR_233432	GCTTTACTTAATTTTCGCCGCGTTTTCTGGACTTTTAGGCACCGCGTTCTCATTGCTTATTAGAATGGAACTTTCTCAACCTGGTAACCAGATCTTGCATGGCAACCACCAGCTGTACAATGTTATTATTACTGCGCATGCTCTTCTTATGATTTTTTTCATGCTAATGCCTGCAATGGTG	SingSeq_153	No_match	NA	Florideophyceae	0.75	No	Florideophyceae	Class	2	Not_Macrometazoa	Not_for_analysis	0	1	0	1	0	0	0	0	0	0	0	0	0	0	0	0	0	0	0	0	0	0	1	0	0	0	0	0	0	0	0	0	0	0	0	0	0
MFZR_236466	TTTATATTTATTGTTTGGTCTTTGGTCTGGTATAATTGGTACTAGGTTGTCTATGATTATTCGTTTGGAGTTGGCCAAGCCTGGTTACATGCTTGGTGATGGTCAGTTATATAATTCTATTTTAACTGCCCATGCTATTCTAATAATTTTTTTTATGGTTATGCCTAGAATGATT	Cluster_208	No_match	NA	Chromadorea	0.8	No	Chromadorea	Class	2	Parasit	Parasit	0	1	0	1	0	0	0	0	0	0	0	0	0	0	0	0	0	0	0	0	0	0	1	0	0	0	0	0	0	0	0	0	0	0	0	0	0
ZFZR_000534	TACTTTTTCTGGAGTATTAGGTGGTTGTATGTCGCTTTTAATTAGAATGGAATTGCTACAACCAGGTAACCATCTTTTATTAGGAAATCATCAATTATATAACGTTTTAATAACGGCTCATGCCTTTTTAATGATTTTTTTTATGGTTATGCCTATTTTAATA	Cluster_228	Sheathia_boryana	1	Sheathia_boryana	1	No	Sheathia_boryana	species	6	Not_Macrometazoa	Not_for_analysis	0	0	1	1	0	0	0	0	0	0	0	0	0	0	0	0	0	0	0	0	0	0	0	0	0	0	0	0	0	0	0	0	0	0	0	0	0
ZFZR_003221	TACTTTTTCTGGAGTATTAGGTGGTTGTATGTCGCTTTTAATTAGAATGGAATTGCTACAACCGGGTAACCATCTTTTATTAGGAAATCATCAATTATATAACGTTTTAATAACGGCTCATGCCTTTTTAATGATTTTTTTTATGGTTATGCCTATTTTAATA	Cluster_228	Sheathia_boryana	1	Sheathia_boryana	1	No	Sheathia_boryana	species	6	Not_Macrometazoa	Not_for_analysis	0	0	1	1	0	0	0	0	0	0	0	0	0	0	0	0	0	0	0	0	0	0	0	0	0	0	0	0	0	0	0	0	0	0	0	0	0
ZFZR_004228	AGGAACCTCAGGTGTTGCTGGAACTTTACTTTCATTGTATATTCGAATGACATTATCTCAACCAAACGGTTCATTTTTAGAACATAATCATCATCTTTATAATGTTATCGTGACTGGTCATGCCTTTATTATGATTTTTTTCATGGTTATGCCAACTTTAATT	SingSeq_224	No_match	NA	Bacillariophyta	0.8	No	Bacillariophyta	Phylum	1	Not_Macrometazoa	Not_for_analysis	0	0	1	1	0	0	0	0	0	0	0	0	0	0	0	0	0	0	0	0	0	0	0	0	0	0	0	0	0	0	0	0	0	0	0	0	0
ZFZR_005127	AGCATGAGCTGGGATAGTAGGAACAGCATTAAGTCTATTAATTCGAGCAGAACTAGGATCTCCTGGTAGATTGATTGGAAATGATCAAATTTATAATGTAGTTGTTACAGCACATGCTTTCGTAATAATTTTCTTTATAGTTATGCCTATTCTTATT	SingSeq_154	Crangon_crangon	1	Crangon	0.95	No	Crangon_crangon	species	6	Macrometazoa	Mysida	0	0	1	1	0	0	0	0	0	0	0	0	0	0	0	0	0	0	0	0	0	0	0	0	0	0	0	0	0	0	0	0	0	0	0	0	0
ZFZR_006879	AGCTTGATCTGGAATAGTTGGAACTTCCTTAAGAATCTTAATTCGTGCTGAATTAGGTCATGCAGGATCCTTAATTGGAGATGACCAAATTTATAATGTTATTGTAACTGCTCATGCTTTTGTAATAATTTTTTTTATAGTTATACCTATCTTAATT	Cluster_237	Diptera	0.9808	Orthocladius_thienemanni	0.97	No	Orthocladius_thienemanni	species	6	Macrometazoa	Diptera	0	0	1	1	0	0	0	0	0	0	0	0	0	0	0	0	0	0	0	0	0	0	0	0	0	0	0	0	0	0	0	0	0	0	0	0	0
ZFZR_007395	TGGTTTTGCTGGAGTTTTAGGGACGTGTTTTTCATTACTTATTCGTATGGAATTATCACACCCTGGAAACCAAATTTTAAACGGAAACCACCAACTGTATAATGTTATCATTACTGCACACGCATTTTTAATGATTTTTTTCATGGTAATGCCAGTATTAATG	Cluster_238	Eukaryota	0.8	Chlorophyta	0.8	No	Chlorophyta	Phylum	1	Not_Macrometazoa	Not_for_analysis	0	0	1	3	0	0	0	0	0	0	0	0	0	0	0	0	0	0	0	0	0	0	0	0	0	0	0	0	0	0	0	0	0	0	0	0	0
ZFZR_007853	AATCTGAGCTGGTATGGTAGGATCTTCATTAAGTTTAATTATTCGAACTGAACTTGGAATACCAGGATCTTTAATCGGAAATGATCAAATTTATAATGTAATTGTAACAGCACATGCATTTGTTATAATTTTTTTTATAGTTATACCAATTATAATT	Cluster_239	Rhacophila_dorsalis	1	Rhyacophila_meridionalis	0.99	Yes	Rhyacophila_meridionalis	species	6	Macrometazoa	Trichoptera	0	0	1	4	0	0	0	0	0	0	0	0	0	0	0	0	0	0	0	0	0	0	0	0	0	0	0	0	0	0	0	0	0	0	0	0	0
ZFZR_007932	AGCAATTTCTGGAGTTGCCGGTACTGCTTTATCTTTATATATTAGAATAACATTAGCTCAACCTAATAGTAATTTTTTAGAGTATAATCATCATTTATACAATGTAATTGTTACTGGTCATGCTATAATAATGATCTTTTTTATGGTAATGCCAACTTTAATT	SingSeq_155	Eukaryota	0.85	Eukaryota	0.85	Yes	Bacillariophyta	Phylum	1	Not_Macrometazoa	Not_for_analysis	0	0	1	1	0	0	0	0	0	0	0	0	0	0	0	0	0	0	0	0	0	0	0	0	0	0	0	0	0	0	0	0	0	0	0	0	0
ZFZR_014428	TGGTTTTGCTGGAGTTTTAGGGACGTGTTTTTCATTACTTATTCGTATGGAATTATCACACCCTGGAAACCAAATTTTAAACGGAAACCACCAACTGTATAATGTTATCATTACTGCACATGCATTTTTAATGATTTTTTTCATGGTAATGCCAGTATTAATG	Cluster_238	No_match	NA	Eukaryota	0.8	Yes	Viridiplantae	Kingdom	0	Not_Macrometazoa	Not_for_analysis	0	0	1	2	0	0	0	0	0	0	0	0	0	0	0	0	0	0	0	0	0	0	0	0	0	0	0	0	0	0	0	0	0	0	0	0	0
ZFZR_028644	GGGTATCTCAGGTGTAGCTGGTACTGTATTATCCTTATACATACGAATAACACTATCGCACCCAGAAGGAAATTTTTTAGAATACAATCACCACTTATACAATGTTATTGTAACAGGTCATGCTTTTGTTATGATTTTTTTTATGGTAATGCCTGTTCTTATC	Cluster_165	No_match	NA	Bacillariophyta	0.8	No	Bacillariophyta	Phylum	1	Not_Macrometazoa	Not_for_analysis	0	0	1	1	0	0	0	0	0	0	0	0	0	0	0	0	0	0	0	0	0	0	0	0	0	0	0	0	0	0	0	0	0	0	0	0	0
ZFZR_029284	GGCAATTTCAGGCGTAGCTGGAACTGCTTTATCTTTATATATTCGAATAACATTAGCACAACCTAATGGTAGTTTTTTAGAGTATAATCATCATTTATACAATGTTATTGTTACAGGTCATGCTATATTAATGATTTTTTTTATGGTAATGCCAACTTTAATT	Cluster_249	No_match	NA	Eukaryota	0.85	Yes	Thalassiosirales	Order	3	Not_Macrometazoa	Not_for_analysis	0	0	1	1	0	0	0	0	0	0	0	0	0	0	0	0	0	0	0	0	0	0	0	0	0	0	0	0	0	0	0	0	0	0	0	0	0
ZFZR_034309	AGCCTGGGCAGGAATAGTAGGGACGTCATTAAGACTCCTTATCCGAGCTGAATTAGGGCAACCAGGATCTCTAATTGGAGACGACCAAATTTATAATGTCATCGTAACAGCACATGCATTTGTAATAATCTTCTTTATGGTTATGCCTATTATAATT	Cluster_258	Leuctra	0.97	Leuctra	0.9	No	Leuctridae	family	4	Macrometazoa	Plecoptera	0	0	1	1	0	0	0	0	0	0	0	0	0	0	0	0	0	0	0	0	0	0	0	0	0	0	0	0	0	0	0	0	0	0	0	0	0
ZFZR_034641	AGCCTGGGCAGGAATAGTAGGAACGTCATTAAGACTTCTTATCCGAGCTGAGTTAGGGCAGCCAGGATCTCTAATTGGAGATGATCAAATCTATAATGTCATCGTAACAGCACATGCATTTGTAATAATCTTCTTTATGGTTATGCCTATTATAATT	SingSeq_225	Leuctra_major	0.97	Neoptera	0.85	Yes	Leuctra_major	species	6	Macrometazoa	Plecoptera	0	0	1	1	0	0	0	0	0	0	0	0	0	0	0	0	0	0	0	0	0	0	0	0	0	0	0	0	0	0	0	0	0	0	0	0	0
ZFZR_039823	AGCTTGGTCAGGAATAGTCGGAACTTCCTTAAGAATACTTATTCGAGCTGAATTAGGCCACCCCGGAACTTTAATTGGTGATGACCAAATCTACAATGTAATTGTAACAGCACATGCTTTTATTATAATTTTTTTCATAGTAATACCTATTCTTATT	Cluster_262	No_match	NA	Tanytarsus_heusdensis	0.99	No	Tanytarsus_heusdensis	species	6	Macrometazoa	Diptera	0	0	1	1	0	0	0	0	0	0	0	0	0	0	0	0	0	0	0	0	0	0	0	0	0	0	0	0	0	0	0	0	0	0	0	0	0
ZFZR_049289	TGCATTCTCTGGCGTTTTAGGTTCATGCTTTTCAGTACTTATCCGTATGGAACTTGCACAACCTGGAAACCAAATCTTAGCTGGAAATCACCAACTTTATAATGTTCTTATCACAGCTCACGCTTTTCTCATGATCTTTTTCATGGTTATGCCAGCGCTTATT	SingSeq_158	Eukaryota	0.8	Viridiplantae	0.8	No	Viridiplantae	Kingdom	0	Not_Macrometazoa	Not_for_analysis	0	0	1	1	0	0	0	0	0	0	0	0	0	0	0	0	0	0	0	0	0	0	0	0	0	0	0	0	0	0	0	0	0	0	0	0	0
ZFZR_050965	GGGTGTAGCTGGAATTGCGGGAACAACTTTATCTGTTTTAATTCGATTGGAACTAGCTCAACCCGGAAATCAGTTTTTATCTGGTAATAATCAATTATATAATGTTATTGTGACAGGACATGCATTCATTATGATATTTTTTTTTGTAATGCCCGTTCTGATT	SingSeq_159	Nannochloropsis	0.9	Nannochloropsis_gaditana	1	No	Nannochloropsis_gaditana	species	6	Not_Macrometazoa	Not_for_analysis	0	0	1	1	0	0	0	0	0	0	0	0	0	0	0	0	0	0	0	0	0	0	0	0	0	0	0	0	0	0	0	0	1	0	0	0	0
ZFZR_051454	TTTTTTTTCAGGTATCTTAGGTACTGTTTTATCTATTTTACTTAGAATGGAATTAGCAGCACCAGGACCTCAAATATTACCAGGTAATCAAATGTACAATGCTATTGTAACAGCGCACGCGTTAGTTATGATTTTCTTTTTTGTAATGCCAACTATGATT	SingSeq_160	Leucocryptos_marina	0.9722	Leucocryptos_marina	0.98	No	Leucocryptos_marina	species	6	Not_Macrometazoa	Not_for_analysis	0	0	1	1	0	0	0	0	0	0	0	0	0	0	0	0	0	0	0	0	0	0	0	0	0	0	0	0	0	0	0	0	0	0	0	0	0
ZFZR_072288	TGCTTTTTCAGGAGTTCTTGGAACATGCTTCTCTCTTTTTATTCGTATGGAATTAGCTCATCCAGGAAACCAGGTTTTAAACGGAAATCACCAGCTTTATAACGTGATCATAACAGCACATGCATTTTTAATGATTTTCTTTATGGTAATGCCAGCACTTATT	Cluster_266	Eukaryota	0.8	Eukaryota	0.8	Yes	Chlorophyta	Phylum	1	Not_Macrometazoa	Not_for_analysis	0	0	1	1	0	0	0	0	0	0	0	0	0	0	0	0	0	0	0	0	0	0	0	0	0	0	0	0	1	0	0	0	0	0	0	0	0
ZFZR_072904	TGCTTTTTCAGGAGTTCTTGGAACATGCTTCTCTCTTTTTATTCGTATGGAATTAGCTCATCCAGGAAACCAGGTTTTAAACGGAAATCACCAGCTTTATAACGTGATCATAACAGCACATGCATTTTTAATGATTTTTTTTATGGTAATGCCAGCACTTATT	Cluster_266	Eukaryota	0.8	Eukaryota	0.8	Yes	Chlorophyta	Phylum	1	Not_Macrometazoa	Not_for_analysis	0	0	1	1	0	0	0	0	0	0	0	0	0	0	0	0	0	0	0	0	0	0	0	0	0	0	0	0	1	0	0	0	0	0	0	0	0
ZFZR_090446	TATTTGAGCAGGAATAGTTGGTACTTCATTAAGATTACTAATTCGAGCAGAATTAGGAACCCCCGGATCTTTAATTGGAGATGATCAAATTTATAATACTATTGTAACAGCTCATGCCTTTATTATAATTTTTTTTATAGTAATACCTATTATAATT	SingSeq_161	No_match	NA	Acronicta_rumicis	1	No	Acronicta_rumicis	species	6	Macrometazoa	Lepidoptera	0	0	1	1	0	0	0	0	0	0	0	0	0	0	0	0	0	0	0	0	0	0	0	0	0	0	0	0	0	0	0	0	0	0	0	0	0
ZFZR_090462	TATTTGAGCTGGAATAGTGGGTACTTCTTTAAGATTATTAATTCGAGCAGAATTGGGAAACCCTGGATCTTTAATCGGAGACGATCAAATTTACAATACTATTGTAACTGCTCATGCTTTTATTATAATTTTTTTTATAGTTATGCCCATTATAATT	SingSeq_162	No_match	NA	Hypomecis_punctinalis	1	No	Hypomecis_punctinalis	species	6	Macrometazoa	Lepidoptera	0	0	1	2	0	0	0	0	0	0	0	0	0	0	0	0	0	0	0	0	0	0	0	0	0	0	0	0	0	0	0	0	0	0	0	0	0
ZFZR_090468	TATTTGAGCAGGAATAGTAGGAACTTCTTTAAGTTTATTAATTCGAGCAGAATTAGGAAATCCAGGATCACTAATTGGTGATGATCAAATTTATAATACTATTGTTACAGCTCATGCCTTTATTATAATTTTTTTTATAGTTATACCTATTATAATC	SingSeq_163	No_match	NA	Dysgonia_algira	1	No	Bastilla_sp._BOLD:AAZ8969	Genus	5	Macrometazoa	Lepidoptera	0	0	1	1	0	0	0	0	0	0	0	0	0	0	0	0	0	0	0	0	0	0	0	0	0	0	0	0	0	0	0	0	0	0	0	0	0
ZFZR_090683	AGCTTTCTCCGGGATGATAGGAACTGCTTTAAGCATGTTAATAAGAATAGAACTATCAGGTCCAGGAACAGTAATAGAGAATGATCATCTTTATAATGTAATAGTTACAGCTCATGCTTTTGTAATGATATTTTTTTTAGTAATGCCTGTATTGATA	SingSeq_226	No_match	NA	Hydra_viridissima	1	No	Hydra_viridissima	species	6	Macrometazoa	Anthoathecata	0	0	1	1	0	0	0	0	0	0	0	0	0	0	0	0	0	0	0	0	0	0	0	0	0	0	0	0	0	0	0	0	0	0	0	0	0
ZFZR_091160	GGGATTTGCGGGTTTATTAGGCACTGTTGTTTCTGTAGTTATAAGAATGGAATTAGCAGGACCAGGTTCCCAAATATTATCTTCTAATTGACAATTATATAATGTATTAATTACCGCTCATGCGTTATTAATGATTTTTTTTTTTGTTATGCCAGTAATGATG	Cluster_276	No_match	NA	Opisthokonta	0.75	Yes	Opisthokonta	Kingdom	0	Not_Macrometazoa	Not_for_analysis	0	0	1	1	0	0	0	0	0	0	0	0	0	0	0	0	0	0	0	0	0	0	0	0	0	0	0	0	0	0	0	0	0	0	0	0	0
ZFZR_091350	AATTTGAGCAGGTATAGTAGGAACTTCTTTAAGATTAATAATTCGAGCTGAATTAGGAAATCCGGGTTCATTAATTGGAGATGATCAAATTTATAACACTATTGTAACAGCTCATGCTTTTATCATAATTTTTTTTATAGTAATACCAATTATAATT	SingSeq_164	No_match	NA	Idaea_aversata	1	No	Idaea_aversata	species	6	Macrometazoa	Lepidoptera	0	0	1	1	0	0	0	0	0	0	0	0	0	0	0	0	0	0	0	0	0	0	0	0	0	0	0	0	0	0	0	0	0	0	0	0	0
ZFZR_091493	AATTTGATCTGGTATATTAGGAACCTCTTTAAGATTACTTATTCGAGCAGAATTAGGAAACCCCGGATCTTTAATTGGAGATGATCAAATCTATAATACTATTGTAACAGCTCATGCTTTCATTATAATTTTTTTTATAGTAATACCAATCATAATT	Cluster_277	No_match	NA	Zeuzera_pyrina	0.98	No	Zeuzera_pyrina	species	6	Macrometazoa	Lepidoptera	0	0	1	1	0	0	0	0	0	0	0	0	0	0	0	0	0	0	0	0	0	0	0	0	0	0	0	0	0	0	0	0	0	0	0	0	0
ZFZR_092019	AATTTGAGCAGGAATAGTAGGAACTTCATTAAGATTGCTAATTCGAGCAGAATTAGGTACCCCTGGATCTTTAATTGGAGATGATCAAATTTATAATACTATTGTTACAGCTCATGCATTTATTATAATTTTTTTTATAGTTATACCTATTATAATT	Cluster_278	No_match	NA	Colocasia_coryli	1	No	Colocasia_coryli	species	6	Macrometazoa	Lepidoptera	0	0	1	2	0	0	0	0	0	0	0	0	0	0	0	0	0	0	0	0	0	0	0	0	0	0	0	0	0	0	0	0	0	0	0	0	0
ZFZR_092312	AGCTTGGTCAGGAATAGTCGGAACTTCCTTAAGAATACTTATTCGAGCTGAATTAGGCCACCCCGGAACTTTAATTGGTGATGACCAAATCTACAATGTAATTGTAACGGCACACGCTTTTATTATAATTTTTTTCATAGTAATACCTATTCTTATT	Cluster_262	Tanytarsus_heusdensis	1	Tanytarsus	1	No	Tanytarsus_heusdensis	species	6	Macrometazoa	Diptera	0	0	1	1	0	0	0	0	0	0	0	0	0	0	0	0	0	0	0	0	0	0	0	0	0	0	0	0	0	0	0	0	0	0	0	0	0
ZFZR_092532	TATTTGAGCAGGAATAGTTGGAACATCTTTAAGTTTATTAATTCGAGCAGAATTAGGTAACCCAGGGTCTTTAATTGGGGATGACCAAATTTATAACACTATTGTAACAGCTCATGCTTTTATTATAATTTTTTTTATAGTTATACCAATTATAATT	SingSeq_165	No_match	NA	Biston_betularia	1	No	Biston_betularia	species	6	Macrometazoa	Lepidoptera	0	0	1	1	0	0	0	0	0	0	0	0	0	0	0	0	0	0	0	0	0	0	0	0	0	0	0	0	0	0	0	0	0	0	0	0	0
ZFZR_092770	AATTTGATCTGGATTAGTAGGTACAAGATTAAGTTTATTGATTCGAGCTGAATTAGGTCAACCAGGTTCTTTAATTGGTGATGATCAAATTTATAATGTAATTGTTACAGCACATGCTTTTATTATAATTTTCTTTATAGTAATACCTATTGTAATT	Cluster_280	Chrysoperla	1	Chrysopidae	1	No	Chrysoperla	Genus	5	Macrometazoa	Neuroptera	0	0	1	2	0	0	0	0	0	0	0	0	0	0	0	0	0	0	0	0	0	0	0	0	0	0	0	0	0	0	0	0	0	0	0	0	0
ZFZR_092841	AATTTGATCTGGATTAGTAGGTACAAGTTTAAGTTTATTAATTCGAGCTGAATTAGGTCAACCAGGTTCATTAATTGGTGATGATCAAATTTACAATGTTATTGTTACTGCTCATGCTTTTATTATAATTTTTTTTATAGTAATACCTATTGTAATT	SingSeq_166	No_match	NA	Pseudomallada_flavifrons	1	No	Pseudomallada_flavifrons	species	6	Macrometazoa	Neuroptera	0	0	1	1	0	0	0	0	0	0	0	0	0	0	0	0	0	0	0	0	0	0	0	0	0	0	0	0	0	0	0	0	0	0	0	0	0
ZFZR_093046	AATTTGATCTGGTATATTAGGAACCTCTCTAAGATTACTTATTCGAGCAGAATTAGGAAACCCTGGATCTTTAATTGGAGATGATCAAATCTATAATACTATCGTAACAGCTCATGCTTTCATTATAATTTTTTTCATAGTAATGCCAATTATAATT	Cluster_277	No_match	NA	Zeuzera_pyrina	0.99	No	Zeuzera_pyrina	species	6	Macrometazoa	Lepidoptera	0	0	1	1	0	0	0	0	0	0	0	0	0	0	0	0	0	0	0	0	0	0	0	0	0	0	0	0	0	0	0	0	0	0	0	0	0
ZFZR_093161	AATTTGATCTGGTATATTAGGAACCTCTCTAAGATTACTTATTCGAGCAGAATTAGGAAACCCTGGATCTTTAATTGGAGATGATCAAATCTATAATACTATCGTAACAGCTCATGCTTTCATTATAATTTTTTTCATAGTAATACCAATTATAATT	Cluster_277	No_match	NA	Zeuzera_pyrina	1	No	Zeuzera_pyrina	species	6	Macrometazoa	Lepidoptera	0	0	1	1	0	0	0	0	0	0	0	0	0	0	0	0	0	0	0	0	0	0	0	0	0	0	0	0	0	0	0	0	0	0	0	0	0
ZFZR_093175	AATTTGAGCAGGAATAGTAGGAACTTCTTTAAGTTTATTAATTCGTGCTGAATTAGGTAATCCTGGATCTTTAATTGGAGATGATCAAATTTATAATACTATTGTTACAGCTCATGCTTTTATTATAATTTTTTTTATAGTAATACCAATTATAATT	Cluster_114	No_match	NA	Heliothis_peltigera	1	No	Heliothis_peltigera	species	6	Macrometazoa	Lepidoptera	0	0	1	1	0	0	0	0	0	0	0	0	0	0	0	0	0	0	0	0	0	0	0	0	0	0	0	0	0	0	0	0	0	0	0	0	0
ZFZR_093251	AATTTGAGCAGGAATGGTAGGAACTTCATTAAGATTATTAATTCGAGCAGAATTAGGTAACCCAGGATCCTTAATTGGAGATGATCAAATTTATAATACTATTGTCACAGCACATGCTTTCATTATAATTTTTTTTATAGTTATACCTATTATAATT	SingSeq_167	No_match	NA	Lomographa_bimaculata	1	No	Lomographa_bimaculata	species	6	Macrometazoa	Lepidoptera	0	0	1	1	0	0	0	0	0	0	0	0	0	0	0	0	0	0	0	0	0	0	0	0	0	0	0	0	0	0	0	0	0	0	0	0	0
ZFZR_093301	TATGTTTTCTGGTACTATTGGGACAGTTCTTTCTATAGTAATTCGTAGTGAATTAGCACGCCCAGGTAGCCAGTTTTTAAATGGTAATTATCAATTATATAACGTATTAGTTACAGCTCATGCATTTGTTATAATTTTTTTTATAGTTATACCTATTTTAATT	SingSeq_168	No_match	NA	Tachinidae	0.8	No	Tachinidae	family	4	Macrometazoa	Diptera	0	0	1	1	0	0	0	0	0	0	0	0	0	0	0	0	0	0	0	0	0	0	0	0	0	0	0	0	0	0	0	0	0	0	0	0	0
ZFZR_093438	AATTTGAGCAGGAATAGTAGGAACTTCATTAAGACTATTAATTCGAGCTGAATTAGGAAACCCTGGGTCTTTAATTGGTGATGATCAAATTTATAATACTATTGTCACAGCTCATGCTTTTATTATAATTTTTTTTATAGTAATGCCTATTATAATT	Cluster_281	No_match	NA	Cosmia_trapezina	0.99	No	Cosmia_trapezina	species	6	Macrometazoa	Lepidoptera	0	0	1	1	0	0	0	0	0	0	0	0	0	0	0	0	0	0	0	0	0	0	0	0	0	0	0	0	0	0	0	0	0	0	0	0	0
ZFZR_093567	AATTTGATCAGGAATAGTTGGAACTTCTTTAAGATTATTGATTCGAGCTGAATTAGGTACTCCTGGATCTTTAATTGGAGATGATCAAATTTATAATACTATTGTAACTGGTCATGCTTTTATTATAATTTTTTTTATAGTAATACCTATTATAATT	SingSeq_169	No_match	NA	Acrobasis_consociella	0.99	No	Acrobasis_consociella	species	6	Macrometazoa	Lepidoptera	0	0	1	1	0	0	0	0	0	0	0	0	0	0	0	0	0	0	0	0	0	0	0	0	0	0	0	0	0	0	0	0	0	0	0	0	0
ZFZR_093741	AATTTGATCAGGTTTAGTAGGAACTAGATTAAGTTTATTAATTCGAGCTGAATTAGGTCAACCAGGTTCATTAATTGGAGATGACCAAATTTACAATGTAATTGTAACTGCACATGCATTTATTATAATTTTCTTTATAGTTATACCAATTGTTATT	SingSeq_170	Hemerobius_humulinus	1	Hemerobius	1	No	Hemerobius_humulinus	species	6	Macrometazoa	Neuroptera	0	0	1	2	0	0	0	0	0	0	0	0	0	0	0	0	0	0	0	0	0	0	0	0	0	0	0	0	0	0	0	0	0	0	0	0	0
ZFZR_093774	AATTTGATCTGGTATGGTAGGAACTAGCTTAAGTGTTCTAATCCGATTAGAATTAGGTCAACCTGGGTTATTTTTAGAAGATGACCAAACTTATAATGTTATTGTAACAGCACATGCTTTTATTATAATTTTTTTTATAATTATACCTATTATAATT	SingSeq_227	Ectopsocus_californicus	1	Psocoptera	0.99	No	Ectopsocus	genus	5	Macrometazoa	Psocoptera	0	0	1	1	0	0	0	0	0	0	0	0	0	0	0	0	0	0	0	0	0	0	0	0	0	0	0	0	0	0	0	0	0	0	0	0	0
ZFZR_093956	AATTTGAGCTGGAATAGTAGGAACTTCACTAAGTTTATTAATTCGAGCTGAATTAGGAAACCCCGGGTCTTTAATTGGAGATGATCAAATTTATAACACAATTGTTACAGCACATGCTTTTATTATAATTTTTTTTATAGTAATACCTATTATAATT	Cluster_282	No_match	NA	Agrotis_segetum	1	No	Agrotis_segetum	species	6	Macrometazoa	Lepidoptera	0	0	1	1	0	0	0	0	0	0	0	0	0	0	0	0	0	0	0	0	0	0	0	0	0	0	0	0	0	0	0	0	0	0	0	0	0
ZFZR_094651	AATTTGAGCAGGAATAGTAGGAACTTCACTAAGATTATTAATTCGAGCTGAATTAGGTAATCCTGGTTCTTTAATTGGAGATGATCAAATTTATAATACTATTGTTACAGCTCATGCTTTTATTATAATTTTTTTTATAGTTATACCAATCATAATT	Cluster_114	No_match	NA	Catocala_promissa	1	No	Catocala_promissa	species	6	Macrometazoa	Lepidoptera	0	0	1	1	0	0	0	0	0	0	0	0	0	0	0	0	0	0	0	0	0	0	0	0	0	0	0	0	0	0	0	0	0	0	0	0	0
ZFZR_095015	GGCAATTTCAGGTATAGCTGGAACTGCTTTATCTTTATATATCCGAATAACATTAGCACAACCTAATGGTAGTTTTTTAGAATATAATCATCATTTATATAATGTTATTGTTACAGGTCATGCTATATTAATGATTTTTTTTATGGTAATGCCAACTTTAATT	Cluster_249	No_match	NA	Eukaryota	0.85	Yes	Thalassiosirales	Order	3	Not_Macrometazoa	Not_for_analysis	0	0	1	1	0	0	0	0	0	0	0	0	0	0	0	0	0	0	0	0	0	0	0	0	0	0	0	0	0	0	0	0	0	0	0	0	0
ZFZR_095508	AATTTGAGCAGGAATAGTAGGAACTTCATTAAGACTATTAATTCGAGCTGAATTAGGAAACCCTGGATCTTTAATTGGTGATGATCAAATTTATAATACTATTGTCACAGCTCATGCTTTTATTATAATTTTTTTTATAGTAATGCCTATTATAATT	Cluster_281	No_match	NA	Cosmia_trapezina	1	No	Cosmia_trapezina	species	6	Macrometazoa	Lepidoptera	0	0	1	2	0	0	0	0	0	0	0	0	0	0	0	0	0	0	0	0	0	0	0	0	0	0	0	0	0	0	0	0	0	0	0	0	0
ZFZR_096403	AATTTGAGCGGGAATAGTAGGGACATCTTTAAGTTTATTAATTCGAGCTGAATTAGGAAACCCTGGATCATTAATTGGTGATGATCAAATTTATAATACTATTGTTACAGCTCATGCTTTTATTATAATTTTTTTTATAGTTATACCAATTATAATC	Cluster_284	No_match	NA	Eudonia_mercurella	0.98	No	Eudonia_mercurella	species	6	Macrometazoa	Lepidoptera	0	0	1	1	0	0	0	0	0	0	0	0	0	0	0	0	0	0	0	0	0	0	0	0	0	0	0	0	0	0	0	0	0	0	0	0	0
ZFZR_096468	TATTTGAGCAGGAATAGTAGGAACTTCTTTAAGATTATTAATTCGAGCAGAATTAGGAACCCCCGGATCTTTAATTGGTGATGATCAAATTTATAATACTATTGTAACTGCTCATGCTTTTATTATAATTTTTTTTATAGTAATGCCTATTATAATT	SingSeq_171	No_match	NA	Abrostola_triplasia	1	No	Noctuoidea	Superfamily	4	Macrometazoa	Lepidoptera	0	0	1	1	0	0	0	0	0	0	0	0	0	0	0	0	0	0	0	0	0	0	0	0	0	0	0	0	0	0	0	0	0	0	0	0	0
ZFZR_097408	AGCTTGAGCTGCTATAGTAGGAACTGGAATAAGAGTATTAATTCGTATAGAGTTAGGACAATCAGGAAGATTTTTAGGTGATGATCATATATATAATGTGATTGTAACTGCTCATGCTTTTGTAATAATTTTTTTTATAGTAATACCTATTTTAATT	SingSeq_172	No_match	NA	Anyphaena_accentuata	1	No	Anyphaena_accentuata	species	6	Macrometazoa	Aranae	0	0	1	1	0	0	0	0	0	0	0	0	0	0	0	0	0	0	0	0	0	0	0	0	0	0	0	0	0	0	0	0	0	0	0	0	0
ZFZR_098056	GATTTGATCGGGTATAGTAGGAACTAGATTAAGTGTATTAATTCGCTTAGAATTAGGACAACCTGGATTATTTTTGGAAGATGATCAAACTTATAATGTTATTGTAACAGCACATGCCTTTATTATAATTTTTTTTATAATTATACCTATTATAATT	SingSeq_173	Ectopsocus_briggsi	1	Psocoptera	1	No	Ectopsocus_briggsi	species	6	Macrometazoa	Psocoptera	0	0	1	1	0	0	0	0	0	0	0	0	0	0	0	0	0	0	0	0	0	0	0	0	0	0	0	0	0	0	0	0	0	0	0	0	0
ZFZR_138349	GATTTGATCAGGAATAATTGGATCAAGTCTAAGAACTCTTATTCGATTAGAATTAGGAACTCCTTCACAATTAATTAATAATGACCAAATTTATAACACTATTGTAACAACTCATGCATTTGTAATAATTTTTTTTATAGTAATACCTGTAATAGTT	Cluster_293	No_match	NA	Cynipoidea	0.9	Yes	Cynipidae	family	4	Macrometazoa	Hymenoptera	0	0	1	1	0	0	0	1	0	0	0	0	0	0	0	0	0	0	0	0	0	0	0	0	0	0	0	0	0	0	0	0	0	0	0	0	0
ZFZR_138402	AGTTTGATCTGGGTTTTTGGGGGCTAGAATTAGGTTAATTATTCGTACTGAATTAGGGATAGTTGGTAGTGTAATTATAGATGATCAAATTTATAATTCGATAGTAACGGCACATGCTTTCTTAATAATTTTTTTTTTTGTTATACCTGTGGCAGTG	Cluster_294	Bdelloidea	0.9	Bdelloidea	0.9	No	Bdelloidea	Class	2	Not_Macrometazoa	Not_for_analysis	0	0	1	1	0	0	0	0	1	0	0	0	0	0	0	0	0	0	0	0	0	0	0	0	0	0	0	0	0	0	0	0	0	0	0	0	0
ZFZR_138690	TGCCTGAGCAGGAATAACTGGGACATCATTAAGAATATTAATCCGAACAGAGCTAAGAGCCCCAGGAGCATTAATAGGGAATGATCAAATTTATAATTCAATTGTTACCGCACACGCATTTATTATAATTTTCTTTATAGTAATGCCAGTCATAATA	SingSeq_174	No_match	NA	Endopterygota	0.85	Yes	Curculionidae	family	4	Macrometazoa	Coleoptera	0	0	1	1	0	0	0	0	0	0	0	0	0	0	1	0	0	0	0	0	0	0	0	0	0	0	0	0	0	0	0	0	0	0	0	0	0
ZFZR_138751	TTTGTGATCTGGTATAATTGGTACTAGATTATCTTTAATTATTCGTTTAGAATTAGCTAAACCTGGTTTTTTTTTAGGAAATGGTCAATTATATAATTCTGTTATTACTGCTCATGCTTTATTAATGATTTTTTTTATAGTTATGCCTAGAATGATT	Cluster_297	No_match	NA	Rhabditida	0.9	No	Rhabditida	Genus	5	Parasit	Parasit	0	0	1	1	0	0	0	0	1	0	0	0	0	0	0	0	0	0	0	0	0	0	0	0	0	0	0	0	0	0	0	0	0	0	0	0	0
ZFZR_139071	GGCATGATCAAGAATAGTTGGAACATCACTTAGAATATTAATTCGAGCAGAATTTGGTTTTCCTAATTCATTAATTGGAAATGATCAAATTTATAATGTAATTGTTACTGCACATGTCTTTATCATAATTTTTTTTATGGTGATACCGATTATAATT	SingSeq_175	Sciaridae	1	Sciaridae	0.85	No	Sciaridae	family	4	Macrometazoa	Diptera	0	0	1	1	0	0	0	0	0	0	1	0	0	0	0	0	0	0	0	0	0	0	0	0	0	0	0	0	0	0	0	0	0	0	0	0	0
ZFZR_139143	AGTATGATCTGGATTTTTAGGTGCTAGTATTAGTTTAGTTATTCGTACTGAGTTAGGGATAGTAGGCAGGATTATTATAGATGAGCAGATTTATAATTCGATGGTAACTGCTCATGCGTTTTTAATAATTTTTTTTTTTGTTATACCAGTTGCTGTG	SingSeq_176	No_match	NA	Bdelloidea	0.9	No	Bdelloidea	Class	2	Not_Macrometazoa	Not_for_analysis	0	0	1	1	0	0	0	0	1	0	0	0	0	0	0	0	0	0	0	0	0	0	0	0	0	0	0	0	0	0	0	0	0	0	0	0	0
ZFZR_139479	AGCTTTTTCTGGTATTATTGGAACAGTACTATCTTTATTAATAAGATTGGAATTGGCTTACCCCGGTAGCCAATTTTTGATGGGCAATTATCAAGTATATAACGTAATTGTAACTGCCCATGCGTTTATTATGATTTTTTTTATGGTTATGCCAGTTTTAATT	SingSeq_177	No_match	NA	Eukaryota	0.8	Yes	Eukaryota	Superkingdom	0	Not_Macrometazoa	Not_for_analysis	0	0	1	1	0	0	0	0	1	0	0	0	0	0	0	0	0	0	0	0	0	0	0	0	0	0	0	0	0	0	0	0	0	0	0	0	0
ZFZR_139704	AACATTTGCCGGAACGTTGGGGACAACATTATCTGTGTTTATTCGTTTAGAGTTAGCGGGAATGGGACCACAAATTTTATCAGGAAATCACCATTTATATAATGTGCTTGTTACAGCACATGCGTTTGTTATGATCTTCTTTATGGTTATGCCTATTTTATTG	SingSeq_178	Eukaryota	0.8	NA	NA	Yes	Eukaryota	Superkingdom	0	Not_Macrometazoa	Not_for_analysis	0	0	1	1	0	0	0	0	1	0	0	0	0	0	0	0	0	0	0	0	0	0	0	0	0	0	0	0	0	0	0	0	0	0	0	0	0
ZFZR_140004	AATTTGATCAGGACTAATTGGAACAATTCTAAGAATTATTATTCGAATTGAATTAAGAACAACTAATAATTTTATTAATAATGATCAAATTTATAATGTAATTGTTACTTCTCATGCTTTTATTATAATTTTTTTTATAGTAATACCTATTTTAATT	SingSeq_179	No_match	NA	Cecidomyiidae_sp._BOLD:ACM0085	0.98	Yes	Cecidomyiidae	Family	4	Macrometazoa	Diptera	0	0	1	1	0	0	0	0	0	0	0	0	1	0	0	0	0	0	0	0	0	0	0	0	0	0	0	0	0	0	0	0	0	0	0	0	0
ZFZR_140165	AATTTGAGCAGGATTAATTGGAACTTCACTAAGAATATTAATCCGAATAGAGTTAAGATCTATTGGAGCCTTAATCAATAATGATCAAATTTATAATGTAATTGTTACAGCTCATGCTTTTATTATAATTTTTTTTATAGTTATACCTATCATAATT	SingSeq_180	Diptera	0.95	unclassified_Cecidomyiidae	0.85	Yes	Cecidomyiidae	family	4	Macrometazoa	Diptera	0	0	1	1	0	0	0	0	0	0	0	0	0	1	0	0	0	0	0	0	0	0	0	0	0	0	0	0	0	0	0	0	0	0	0	0	0
ZFZR_140479	AGTTTGATCTGGGTTTTTGGGGGCTAGAATTAGGTTAATTATTCGTACTGAATTAGGGATAGTTGGTAGTGTAATTATAGATGATCAAATTTATAATTCGATAGTAACGGCACATGCTTTTTTAATAATTTTTTTTTTTGTTATACCTGTGGCAGTG	Cluster_294	Bdelloidea	0.9	Bdelloidea	0.9	No	Bdelloidea	Class	2	Not_Macrometazoa	Not_for_analysis	0	0	1	1	0	0	0	0	1	0	0	0	0	0	0	0	0	0	0	0	0	0	0	0	0	0	0	0	0	0	0	0	0	0	0	0	0
ZFZR_140543	CGTATGATCTGGTTTTTTGGGTGCTAGAATTAGATTGATTATTCGAACTGAGTTGGGTATGGTTGGTTCGATTATTATAGATGAGCAAATTTATAATGCTATGGTGACTGCTCATGCTTTTTTGATAATTTTTTTTTTTGTTATGCCTGTTGCTGTT	SingSeq_181	No_match	NA	Bdelloidea	0.85	No	Bdelloidea	Class	2	Not_Macrometazoa	Not_for_analysis	0	0	1	1	0	0	0	0	1	0	0	0	0	0	0	0	0	0	0	0	0	0	0	0	0	0	0	0	0	0	0	0	0	0	0	0	0
ZFZR_140562	AATTTGATCTGGATTTTTGGGAGCAAGAATTAGTTTAATTATTCGTACAGAATTAGGAATAGTAGGAAGAATTATTATAGATGAACAAATTTATAATTCAATAGTTACTGCTCATGCTTTTTTAATAATTTTTTTTTTTGTTATACCAGTAGCTGTT	SingSeq_182	No_match	NA	Bdelloidea	0.9	No	Bdelloidea	Class	2	Not_Macrometazoa	Not_for_analysis	0	0	1	1	0	0	0	0	1	0	0	0	0	0	0	0	0	0	0	0	0	0	0	0	0	0	0	0	0	0	0	0	0	0	0	0	0
ZFZR_140563	GATTTGAGCAGGAATAATTGGAACATCATTAAGAATTTTAATTCGAATAGAACTAAGAACTGTTTCTAATTTAATTGGTAATGACCAAATTTATAATGTCATTGTTACTGCTCATGCTTTCATTATAATTTTTTTTATAGTAATACCAATTCTTATT	SingSeq_183	Cecidomyiidae	0.9	unclassified_Cecidomyiidae	0.9	Yes	Cecidomyiidae	family	4	Macrometazoa	Diptera	0	0	1	1	0	0	0	0	0	0	0	0	0	0	1	0	0	0	0	0	0	0	0	0	0	0	0	0	0	0	0	0	0	0	0	0	0
ZFZR_140705	TGTTTGATCTGGGTTTTTAGGTGCAAGTATTAGGTTAATTATTCGTACGGAGTTAGGGATGGTTGGTAGTGTTATTATAGATGAACAGATTTATAATTCTATAATTACTGCTCATGCTTTTTTGATAATTTTTTTTTTTATTATACCTGTGGCTGTT	SingSeq_184	No_match	NA	Bdelloidea	0.9	No	Bdelloidea	Class	2	Not_Macrometazoa	Not_for_analysis	0	0	1	1	0	0	0	0	0	0	0	1	0	0	0	0	0	0	0	0	0	0	0	0	0	0	0	0	0	0	0	0	0	0	0	0	0
ZFZR_140706	TATTTGATCGGGGTTTTTGGGTGCGAGAATTAGATTAATTATTCGTACAGAATTAGGGATAGTTGGTAGAATTATTATAGATGAGCAAATTTATAATTCAATAGTAACGGCTCATGCTTTTTTAATAATTTTTTTTTTTGTTATGCCGGTTGCTGTT	SingSeq_185	No_match	NA	Bdelloidea	0.9	No	Bdelloidea	Class	2	Not_Macrometazoa	Not_for_analysis	0	0	1	1	0	0	0	0	1	0	0	0	0	0	0	0	0	0	0	0	0	0	0	0	0	0	0	0	0	0	0	0	0	0	0	0	0
ZFZR_140824	AATTTGAGCAGGAATAATTGGAACATCATTAAGATTACTAATTCGGATTGAATTAAGAAGATTAAACAATTTAATTATAAATAACCAAATTTATAATGTAATTGTAACTGCTCATGCTTTCATTATAATTTTTTTTATAGTTATACCTATTCTAATT	SingSeq_186	Diptera	0.9	unclassified_Cecidomyiidae	0.9	Yes	Cecidomyiidae	family	4	Macrometazoa	Diptera	0	0	1	1	0	0	0	0	0	0	0	0	0	0	0	0	1	0	0	0	0	0	0	0	0	0	0	0	0	0	0	0	0	0	0	0	0
ZFZR_140867	AATATGATCAGGTATAATTGGATCAAGTTTAAGAGCCCTTATTCGATTAGAATTAGGGACTCCTTCACAATTAATTAATAATGACCAAATTTATAACACTATTGTAACAACCCATGCATTCGTAATAATTTTTTTTATAGTGATACCTGTAATAGTT	SingSeq_187	Hymenoptera	0.97	Cynipoidea	0.85	Yes	Cynipidae	family	4	Macrometazoa	Hymenoptera	0	0	1	1	0	0	0	1	0	0	0	0	0	0	0	0	0	0	0	0	0	0	0	0	0	0	0	0	0	0	0	0	0	0	0	0	0
ZFZR_140930	GATTTGATCAGGAATAATTGGATCAAGTCTAGGAACCCTTATTCGATTAGAATTAGGGACTCCTTCACAATTAATTAATAATGACCAAATTTATAACACTATTGTAACAACTCATGCATTTGTAATAATTTTTTTTATAGTAATACCAGTAATAGTC	SingSeq_188	No_match	NA	Cynipoidea	0.85	Yes	Cynipidae	family	4	Macrometazoa	Hymenoptera	0	0	1	1	0	0	0	1	0	0	0	0	0	0	0	0	0	0	0	0	0	0	0	0	0	0	0	0	0	0	0	0	0	0	0	0	0
ZFZR_140958	GGCCTGAGCTGGTCTAATAGGATCCGCCTTGAGAGCTATCATCCGTTTAGAACTTGGACAACCTGGATCTTTAATAGGAAACGATCAAGTTTATAATACAATCGTAACTGCACACGCCTTCGTAATAATTTTTTTCATAGTTATGCCAATCATGATC	SingSeq_189	No_match	NA	Sarcoptiformes	0.8	Yes	Acariformes	subclass	2	Not_Macrometazoa	Not_for_analysis	0	0	1	1	0	0	0	0	0	0	0	1	0	0	0	0	0	0	0	0	0	0	0	0	0	0	0	0	0	0	0	0	0	0	0	0	0
ZFZR_141245	AATTTGATCTGGAATAGTGGGAACTTCGATGAGAGTTTTAATTCGATTAGAGTTGAGAACTGTAAATACTTTAATTGGAAATGATCAATTTTATAATATCATTATCACTAGACATGCATTTATTATAATTTTTTTTATAGTTATACCCATTATAATT	SingSeq_190	Insecta	0.9	unclassified_Cecidomyiidae	0.85	Yes	Cecidomyiidae	family	4	Macrometazoa	Diptera	0	0	1	1	0	0	0	0	0	0	0	0	0	0	1	0	0	0	0	0	0	0	0	0	0	0	0	0	0	0	0	0	0	0	0	0	0
ZFZR_141278	GATTTGATCAGGAATAATTGGATCAAGCTTAAGAACCCTTATTCGATTAGAATTAGGAACTCCTTCACAATTAATTAATAATGACCAAATTTATAATACTATTGTAACAACTCATGCATTTGTAATAATTTTTTTTATAGTAATACCTGTAATAGTT	Cluster_293	No_match	NA	Hymenoptera	0.9	Yes	Cynipidae	family	4	Macrometazoa	Hymenoptera	0	0	1	1	0	0	0	1	0	0	0	0	0	0	0	0	0	0	0	0	0	0	0	0	0	0	0	0	0	0	0	0	0	0	0	0	0
ZFZR_141417	TTTGTGATCTGGTATAATTGGTACTAGGTTATCTTTAATTATTCGTTTAGAATTAGCTAAACCTGGTTTTTTTTTGGGGAACGGTCAATTATATAATTCTGTTATTACTGCTCATGCTTTGTTAATGATTTTTTTTATAGTTATGCCTAGAATGATT	Cluster_297	No_match	NA	Rhabditida	0.85	No	Rhabditida	Genus	5	Parasit	Parasit	0	0	1	1	0	0	0	0	1	0	0	0	0	0	0	0	0	0	0	0	0	0	0	0	0	0	0	0	0	0	0	0	0	0	0	0	0
ZFZR_141512	AATATGATCAGGAATAATTGGATCAAGTTTAAGAACCCTTATTCGATTAGAATTAGGAACTCCTTCACAATTAATTAATAATTACCAAATTTATAACACTATTGTAACAACTCATGCATTCGTAATAATTTTTTTTATAGTAATACCTGTAATAGTT	Cluster_293	No_match	NA	Cynipoidea	0.85	Yes	Cynipidae	family	4	Macrometazoa	Hymenoptera	0	0	1	1	0	0	0	1	0	0	0	0	0	0	0	0	0	0	0	0	0	0	0	0	0	0	0	0	0	0	0	0	0	0	0	0	0
ZFZR_142601	TGTTTGGTCTGGTTTTTTAGGAGCTAGAATTAGTTTAATTATTCGTACAGAGCTTGGAATGGTCGGTAGGTTAATTATAGATGAGCAGATTTATAATTCTATGGTAACTGCTCATGCTTTTTTGATAATTTTTTTTTTTGTAATACCTGTTGCTGTT	SingSeq_191	No_match	NA	Philodinida	0.9	No	Philodinida	Genus	5	Not_Macrometazoa	Not_for_analysis	0	0	1	1	0	0	0	0	1	0	0	0	0	0	0	0	0	0	0	0	0	0	0	0	0	0	0	0	0	0	0	0	0	0	0	0	0
ZFZR_143644	TACTTTTTCTGGTGTTATCGGCACTTTATTTTCGCTATTGATTCGTTTAGAACTCGCATTACCAGGAAATCAATTTTTTTTAGGAAATCATCAATTATATAATGTGGTCGTAACCGCACATGCGTTTTTAATGATTTTTTTTATGGTAATGCCTGTTTTAATC	SingSeq_192	No_match	NA	Eukaryota	0.8	Yes	Eukaryota	Superkingdom	0	Not_Macrometazoa	Not_for_analysis	0	0	1	1	0	0	0	0	0	1	0	0	0	0	0	0	0	0	0	0	0	0	0	0	0	0	0	0	0	0	0	0	0	0	0	0	0
ZFZR_162244	TACTTTTGCAGGCATTTTAGGTACATTATTTTCTGTGTTAATTCGTTTAGAATTGGCTTATCCTGGTAATCAAGTTTTATATGGCGATAATCAATTTTATAATGTTATTGTTACTGCACATGCTCTTTTAATGATATTTTTTATGGTAATGCCGGCTATGATA	SingSeq_193	No_match	NA	Difflugina	0.8	Yes	Arcellinida	Order	3	Not_Macrometazoa	Not_for_analysis	0	0	1	1	0	0	0	0	0	0	0	1	0	0	0	0	0	0	0	0	0	0	0	0	0	0	0	0	0	0	0	0	0	0	0	0	0
ZFZR_165753	CACTATCTCTGGTGTTATAGGAACCGTATTATCTTTATTAATTAGATTAGAATTAGCATATCCTGGAAATCAATTTTTTTTAGGCAATCACCAATTATATAATGTTGTTGTAACGGCACATGCCCTTATAATGATCTTTTTTATGGTTATGCCAGTTTTAATT	SingSeq_194	No_match	NA	Eukaryota	0.85	Yes	Eukaryota	Superkingdom	0	Not_Macrometazoa	Not_for_analysis	0	0	1	1	0	0	0	0	1	0	0	0	0	0	0	0	0	0	0	0	0	0	0	0	0	0	0	0	0	0	0	0	0	0	0	0	0
ZFZR_175964	AAGATGAGCAAGAATAGTTGGTACTTCTTTAAGAATAATTATTCGAGCAGAATTAGGAAATTCAGGGTCATTAATTGGCAATGATCAAATTTATAATACAATTGTAACTGCTCATGCTTTTGTAATAATTTTTTTTATAGTTATACCTATTATAATT	SingSeq_195	Eukaryota	0.95	Psychodidae	0.9	Yes	Psychoda	Genus	5	Macrometazoa	Diptera	0	0	1	1	0	0	0	0	0	0	0	0	0	0	0	0	0	0	0	1	0	0	0	0	0	0	0	0	0	0	0	0	0	0	0	0	0
ZFZR_176010	GGTATGGTCCGCTATAGTAGGCACTGCCTTCAGAGTACTGATTCGCCTAGAGCTAGGTCAACCTGGAAGATTTATTGGTGACGACCAAATTTACAATGTAATAGTAACAGCTCATGCTTTCATCATAATTTTTTTTATAGTTATACCAATCATAATT	SingSeq_196	No_match	NA	Entomobryidae	0.85	No	Entomobryidae	family	4	Macrometazoa	Collembola	0	0	1	1	0	0	0	0	0	0	0	0	0	0	0	0	0	0	0	1	0	0	0	0	0	0	0	0	0	0	0	0	0	0	0	0	0
ZFZR_199735	TATATGGTCCGGAATAGTAGGAACTAGTTTAAGTATATTAATTCGTTTGGAATTAGGTCAACCAGGAGTTTTTTTAGAAAATGATCAACTTTATAACGTAATTGTTACAGCACATGCTTTCATTATAATTTTTTTTCTAATTATACCAATTATAATC	SingSeq_197	No_match	NA	unclassified_Psocoptera	0.85	No	Psocoptera	Order	3	Macrometazoa	Psocoptera	0	0	1	1	0	0	0	0	0	0	0	0	0	0	0	0	0	0	0	0	0	0	1	0	0	0	0	0	0	0	0	0	0	0	0	0	0
ZFZR_200253	CTTTTGATCTGCTTTTTTAGGTACATCTTTAAGAATAAAATTATTCGAACAGAACTATCCCACAGATTTACTTTAATTAACTCAGGCTCTACTTATAACACTGTTATTACAGCCCACGCATTAATTATAATTTTCTTTGCTGTAATACCAATTTTGGTG	SingSeq_206	No_match	NA	Chordodes	0.8	No	Gordioida	Class	2	Parasit	Parasit	0	0	1	1	0	0	0	0	0	0	0	0	0	0	0	0	0	0	0	0	0	1	0	0	0	0	0	0	0	0	0	0	0	0	0	0	0
ZFZR_200468	TTTATGATCAGGTATGGTAGGTACTAGATTATCATTAATTATTCGTTTGGAATTAGCAAAACCAGGTTTATTTTTAGGTAATGGACAGTTATATAATTCTATTATTACTGCACATGCTATTTTAATAATTTTTTTTATAGTTATACCCAGAATAATT	SingSeq_207	No_match	NA	Rhabditida	0.9	No	Chromadorea	Class	2	Parasit	Parasit	0	0	1	1	0	0	0	0	0	0	0	0	0	0	0	0	0	0	0	0	0	0	1	0	0	0	0	0	0	0	0	0	0	0	0	0	0
ZFZR_200665	GGCTATTGCAGGAGTTTTAGGAACAACTCTTTCAGTTTTAATTCGTCTAGAATTAGGTCAAGGAGGAAACCAGTTTTTGATGGGAAACAATCAATTATACAATGTAATTGTTACATCACATGCTTTTGTGATGATTTTTTTCATGGTTATGCCTGTCTTGATT	Cluster_307	No_match	NA	Stramenopiles	0.8	No	Stramenopiles	Kingdom	0	Not_Macrometazoa	Not_for_analysis	0	0	1	1	0	0	0	0	0	0	0	0	0	0	0	0	0	0	0	0	0	0	1	0	0	0	0	0	0	0	0	0	0	0	0	0	0
ZFZR_200673	GGCTATTGCAGGAGTTTTAGGAACAACTCTTTCAGTTTTAATTCGTCTAGAATTAGGTCAAGGGGGAAACCAGTTTTTAATGGGAAACAATCAATTATACAATGTAATTGTTACATCACATGCTTTTGTGATGATTTTTTTCATGGTTATGCCTGTCTTGATT	Cluster_307	No_match	NA	Stramenopiles	0.8	No	Stramenopiles	Kingdom	0	Not_Macrometazoa	Not_for_analysis	0	0	1	1	0	0	0	0	0	0	0	0	0	0	0	0	0	0	0	0	0	0	1	0	0	0	0	0	0	0	0	0	0	0	0	0	0
contig_0019	AACCCTATATTTTATTTTTGGAGCCTGATCTGGTATAGTTGGAACTTCTTTAAGTCTCTTAATTCGTGCTGAGTTAGGCCAGCCAGGATCCCTAATTGGTGATGACCAAATTTATAATGTAATTGTAACCGCCCATGCTTTCATTATAATTTTCTTTATAGTAATACCTATTATAATT	Cluster_28	Serratella_cf_ignita	1	Serratella	1	No	Ephemerella_ignita	Species	6	Only_control_sample	Only_control_sample	1	1	1	26	0	0	0	0	0	0	0	0	0	0	0	0	0	0	0	0	0	0	0	0	0	0	0	0	0	0	0	0	0	0	0	0	0
contig_0027	CACTCTTTATTTTATATTTGGAATCTGATCAGGCTTAGTAGGATCATCTTTAAGTTTTATTATTCGAATAGAATTAAGAACTCCTGGAAGATTTATTGGAAATGACCAAATTTATAATGTTGTAGTAACTTCTCATGCTTTTATCATAATTTTTTTTATAGTAATGCCTATTATAATC	Cluster_93	Hydropsyche_instabilis	1	Hydropsyche_instabilis	1	No	Hydropsyche_instabilis	Species	6	Only_control_sample	Only_control_sample	1	1	1	13	0	0	0	0	0	0	0	0	0	0	0	0	0	0	0	0	0	0	0	0	0	0	0	0	0	0	0	0	0	0	0	0	0
contig_0053	TACTTTGTACTTAATTTTTGGAATCTGATGCGGGTTAGTAGGAACAGGATTATCTCTCCTAATTCGACTTGAATTAGGTACTACACTTGTTCTTTTAGATGAACATTTTTATAATGTTATTGTGACTGCTCATGCTTTTATTATAATTTTTTTTATAGTTATACCTATAATAATT	NA	Planorbarius_corneus	0.9883	Planorbidae	1	No	Planorbarius_corneus	Species	6	Only_control_sample	Only_control_sample	1	1	1	13	0	0	0	0	0	0	0	0	0	0	0	0	0	0	0	0	0	0	0	0	0	0	0	0	0	0	0	0	0	0	0	0	0
contig_0055	AACTTTATATTTTATATTAGGTATATGGGCCGGAATAATTGGAATATCAATAAGATGAATTATCCGAATTGAACTAGGACAACCAGGATCATTTATTGGAAACGATCAAATCTATAACGTAATTGTAACAGCCCACGCATTTATTATAATTTTCTTTATGGTAATACCAATCATAATT	Cluster_54	Velia_saulii	1	Velia_saulii	1	No	Velia_saulii	Species	6	Only_control_sample	Only_control_sample	1	1	1	13	0	0	0	0	0	0	0	0	0	0	0	0	0	0	0	0	0	0	0	0	0	0	0	0	0	0	0	0	0	0	0	0	0
contig_0124	AACCTTATATTTTATTTTTGGTGCTTGATCAGGGATAGTGGGAACTTCTTTAAGAATTCTTATTCGAGCTGAACTTGGTCATGCGGGATCTTTAATCGGAGACGATCAAATTTACAATGTAATTGTTACTGCACACGCCTTTGTAATAATTTTTTTTATAGTTATACCTATTTTAATT	Cluster_39	Synorthocladius_semivirens	0.9718	Synorthocladius_semivirens	0.97	No	Synorthocladius_semivirens	Species	6	Only_control_sample	Only_control_sample	1	1	1	8	0	0	0	0	0	0	0	0	0	0	0	0	0	0	0	0	0	0	0	0	0	0	0	0	0	0	0	0	0	0	0	0	0
contig_0238	TACTCTTTATTTTATTTTCGGAGCTTGATCTGGAATAGTAGGTACTTCTTTAAGTATCTTAATTCGTTTAGAATTAGGTCATCCAGGTTCTTTAATTGGAGATGATCAAATCTATAATGTAATTGTTACAGCTCATGCCTTTGTTATAATTTTTTTTATAGTTATACCTATCTTAATT	Cluster_128	Thienemanniella	1	Chironomidae	0.9	No	Thienemanniella	Genus	5	Only_control_sample	Only_control_sample	1	1	1	13	0	0	0	0	0	0	0	0	0	0	0	0	0	0	0	0	0	0	0	0	0	0	0	0	0	0	0	0	0	0	0	0	0
contig_0417	AACTCTCTATTTCATTCTAGGGGTCTGAGCAGGTATGGTTGGTGCTGGTATAAGCCTTCTCATTCGAATCGAGCTAAGGCAACCAGGTGCCTTCCTAGGAAGGGACCAACTATATAATACAATTGTTACAGCCCATGCATTTGTAATAATTTTCTTTCTGGTTATACCTGTATTTATT	Cluster_143	Eisenia_andrei	1	Eisenia	1	No	Eisenia_andrei	Species	6	Only_control_sample	Only_control_sample	1	1	1	13	0	0	0	0	0	0	0	0	0	0	0	0	0	0	0	0	0	0	0	0	0	0	0	0	0	0	0	0	0	0	0	0	0
LFCR_006421	AACTTTATACATTATTTTTGGGGCTTGATCCGGAATAGTGGGAACTTCATTAAGAATGCTTATTCGAGCAGAATTAGGACGACCCGGAACTTTCATTGGAGATGACCAAATTTATAATGTTGTAGTTACTGCACATGCTTTTATTATAATTTTTTTCATA	NA	Diptera	1	Chironomus_riparius	1	No	Chironomus_riparius	Species	6	Only_control_sample	Only_control_sample	1	0	0	26	0	0	0	0	0	0	0	0	0	0	0	0	0	0	0	0	0	0	0	0	0	0	0	0	0	0	0	0	0	0	0	0	0
MFZR_000591	TTTGTATTTTATTTTTGGTTTGTGAGCTGGCTTTATTGGGTTAGGTATGTCGGTTATTATTCGTGCTGAGTTGGGTGTTTTAGGCTCTTTTATTGGAGATGAGCATTTATATAATGTTCTTGTTACAGCTCACGCTTTTGTTATAATTTTCTTTATGGTAATGCCAATTGCCATT	NA	Eukaryota	1	Floscularia_environmental_sample	0.98	No	Floscularia	Genus	5	Only_control_sample	Only_control_sample	0	1	0	2	0	0	0	0	0	0	0	0	0	0	0	0	0	0	0	0	0	0	0	0	0	0	0	0	0	0	0	0	0	0	0	0	0
MFZR_010307	CCTTTATCTTGTATTTGGTGCCTGGGCCGGAATGGTAGGGACCGCCCTAAGCCTTCTTATTCGGGCCGAACTAAGCCAGCCTGGCTCGCTATTAGGTGATAGCCAAATTTATAATGTTATTGTTACCGCCCACGCCTTCGTAATAATTTTCTTTATAGTCATGCCAATTCTCATT	NA	Phoxinus_phoxinus	0.9655	Phoxinus_phoxinus	1	No	Phoxinus_phoxinus	Species	6	Only_control_sample	Only_control_sample	0	1	0	13	0	0	0	0	0	0	0	0	0	0	0	0	0	0	0	0	0	0	0	0	0	0	0	0	0	0	0	0	0	0	0	0	0
contig_0365	TACTTTATATTTTATTTTCGGTGCTTGAGCCGGAATAGTTGGAACTTCCCTTAGTTTAGTAATTCGAGCTGAATTAGGACAACCTGGTAGGTTAATTGGTGATGACCAGATCTATAATGTTGTAGTGACTGCCCATGCATTTGTAATAATTTTTTTTATAGTTATGCCTATTATAATT	Cluster_200	Anapagurus hyndmanni	0.8929	Anapagurus hyndmanni	1	No	Anapagurus hyndmanni	Species	6	Only_control_sample	Only_control_sample	1	1	1	1	0	0	0	0	0	0	0	0	0	0	0	0	0	0	0	0	0	0	0	0	0	0	0	0	0	0	0	0	0	0	0	0	0
contig_0745	TTTATATTTTATTTTCGGTGCTTGAGCCGGAATAGTTGGAACTTCCCTTAGTTTAGTAATTCGAGCTGAATTAGGACAACCTGGTAGGTTAATTGGTGATGACCAGATCTATAATGTTGTAGTGACTGCCCATGCATTTGTAATAATTTTTTTTATAGTAATGCCTATTATAATT	Cluster_200	Anapagurus hyndmanni	0.8889	Anapagurus hyndmanni	0.99	No	Anapagurus hyndmanni	Species	6	Only_control_sample	Only_control_sample	0	1	1	1	0	0	0	0	0	0	0	0	0	0	0	0	0	0	0	0	0	0	0	0	0	0	0	0	0	0	0	0	0	0	0	0	0
											It indicated if variant/contig was considered as belonging to Macrometazoa, Predator, Parasit not_Macrometazoa organisms or finding only control sample	It indicated to which prey item belong each variant/contig. Variant/contig belonging to Predator, Parasit or Not_for_analysis (mostly microorganisms) were excluded during analyses				Excluding occurrence in control sample
[truncated: 101 more columns]
